# Supplementary material for: Large and tunable magnetoresistance in van der Waals ferromagnet/semiconductor junctions
Source: Nat Commun. 2023 Sep 4;14:5371. doi: 10.1038/s41467-023-41077-0 (PMC10477182; doi:10.1038/s41467-023-41077-0)
Supplement: Supplementary file 3 — Source Data [file 41467_2023_41077_MOESM3_ESM.xlsx]

## Sheet: Fig. 1
Fig. 1b														Fig. 1c					Fig. 1d
Device A		Device B		Device C		Device D		Device E		Device F		Device G		red line		blue line					inset
Vbias (V)	J (10^6×μA/μm^2)	Vbias (V)	J (10^6×μA/μm^2)	Vbias (V)	J (10^6×μA/μm^2)	Vbias (V)	J (10^6×μA/μm^2)	Vbias (V)	J (10^6×μA/μm^2)	Vbias (V)	J (10^6×μA/μm^2)	Vbias (V)	J (10^6×μA/μm^2)	B(T)	R(10^-3×kΩ)	B(T)	R(10^-3×kΩ)	TMR(100×%)	No. of Layers	TMR(100×%)	RA(Ω μm^2) at P	RA(Ω μm^2) at AP
-2	-0.000101616	-2	-8.48342e-05	-2	-5.06313e-05	-2	-4.88944e-05	-1.5	-8.21612e-06	-1.5	-2.97525e-06	-3	-3.35401e-06	-0.59342	121663	0.6	122154	-0.00257	6	0.8287	12290.9	22476.3
-1.98	-0.000100366	-1.98	-8.323e-05	-1.98	-4.92159e-05	-1.98	-4.77196e-05	-1.485	-7.82017e-06	-1.485	-2.79671e-06	-2.97	-3.00308e-06	-0.59012	121426	0.5967	121916	-0.00452	7	1.33466	32798.2	76572.7
-1.96	-9.91191e-05	-1.96	-8.16371e-05	-1.96	-4.78117e-05	-1.96	-4.65436e-05	-1.47	-7.44403e-06	-1.47	-2.6309e-06	-2.94	-2.74287e-06	-0.58682	121612	0.59341	122415	-0.000440693	8	1.80193	274458	769012
-1.94	-9.78782e-05	-1.94	-8.00587e-05	-1.94	-4.64117e-05	-1.94	-4.53676e-05	-1.455	-7.08276e-06	-1.455	-2.47717e-06	-2.91	-2.5034e-06	-0.58353	121811	0.59011	122102	-0.00299	9	1.92431	916948	2681440
-1.92	-9.66376e-05	-1.92	-7.84879e-05	-1.92	-4.5008e-05	-1.92	-4.41872e-05	-1.44	-6.73423e-06	-1.44	-2.33482e-06	-2.88	-2.29733e-06	-0.58023	121727	0.58681	122140	-0.00268	10	1.82179	49078900	138491000
-1.9	-9.54076e-05	-1.9	-7.69403e-05	-1.9	-4.36159e-05	-1.9	-4.30125e-05	-1.425	-6.39293e-06	-1.425	-2.20273e-06	-2.85	-2.10824e-06	-0.57693	121820	0.58352	122074	-0.00323	11	1.21777	263863000	585187000
-1.88	-9.41827e-05	-1.88	-7.54076e-05	-1.88	-4.22331e-05	-1.88	-4.18379e-05	-1.41	-6.06013e-06	-1.41	-2.07954e-06	-2.82	-1.93193e-06	-0.57364	121755	0.58022	121945	-0.00428
-1.86	-9.29642e-05	-1.86	-7.38921e-05	-1.86	-4.08531e-05	-1.86	-4.06639e-05	-1.395	-5.7309e-06	-1.395	-1.96365e-06	-2.79	-1.75778e-06	-0.57034	121837	0.57692	122074	-0.00322
-1.84	-9.17512e-05	-1.84	-7.23926e-05	-1.84	-3.94804e-05	-1.84	-3.949e-05	-1.38	-5.40207e-06	-1.38	-1.85385e-06	-2.76	-1.58751e-06	-0.56704	121596	0.57363	121994	-0.00387
-1.82	-9.05452e-05	-1.82	-7.09124e-05	-1.82	-3.81207e-05	-1.82	-3.83187e-05	-1.365	-5.07404e-06	-1.365	-1.74813e-06	-2.73	-1.42582e-06	-0.56375	121875	0.57033	122008	-0.00377
-1.8	-8.93448e-05	-1.8	-6.94492e-05	-1.8	-3.67673e-05	-1.8	-3.71476e-05	-1.35	-4.74386e-06	-1.35	-1.64614e-06	-2.7	-1.2418e-06	-0.56045	121308	0.56703	121918	-0.0045
-1.78	-8.81509e-05	-1.78	-6.80053e-05	-1.78	-3.54287e-05	-1.78	-3.59775e-05	-1.335	-4.41073e-06	-1.335	-1.54491e-06	-2.67	-1.07914e-06	-0.55715	121712	0.56374	122273	-0.0016
-1.76	-8.69621e-05	-1.76	-6.65776e-05	-1.76	-3.40982e-05	-1.76	-3.48091e-05	-1.32	-4.0725e-06	-1.32	-1.44401e-06	-2.64	-9.31743e-07	-0.55386	121273	0.56044	122088	-0.00311
-1.74	-8.57809e-05	-1.74	-6.51711e-05	-1.74	-3.27802e-05	-1.74	-3.36427e-05	-1.305	-3.7321e-06	-1.305	-1.34275e-06	-2.61	-8.15235e-07	-0.55056	121614	0.55714	122353	-0.000947011
-1.72	-8.46048e-05	-1.72	-6.37824e-05	-1.72	-3.14786e-05	-1.72	-3.24775e-05	-1.29	-3.38873e-06	-1.29	-1.2402e-06	-2.58	-7.24554e-07	-0.54726	121838	0.55385	122226	-0.00198
-1.7	-8.34358e-05	-1.7	-6.24139e-05	-1.7	-3.01922e-05	-1.7	-3.13149e-05	-1.275	-3.04183e-06	-1.275	-1.1361e-06	-2.55	-6.44205e-07	-0.54397	121808	0.55055	121947	-0.00426
-1.68	-8.22691e-05	-1.68	-6.10618e-05	-1.68	-2.89159e-05	-1.68	-3.01507e-05	-1.26	-2.69664e-06	-1.26	-1.03031e-06	-2.52	-5.74622e-07	-0.54067	121804	0.54725	122145	-0.00265
-1.66	-8.11121e-05	-1.66	-5.97332e-05	-1.66	-2.76635e-05	-1.66	-2.89925e-05	-1.245	-2.35511e-06	-1.245	-9.22846e-07	-2.49	-5.06334e-07	-0.53737	121775	0.54396	121951	-0.00423
-1.64	-7.99615e-05	-1.64	-5.84255e-05	-1.64	-2.6428e-05	-1.64	-2.78379e-05	-1.23	-2.02191e-06	-1.23	-8.14599e-07	-2.46	-4.48946e-07	-0.53408	121918	0.54066	122013	-0.00372
-1.62	-7.88176e-05	-1.62	-5.71382e-05	-1.62	-2.5211e-05	-1.62	-2.66865e-05	-1.215	-1.70166e-06	-1.215	-7.06351e-07	-2.43	-3.95303e-07	-0.53078	121649	0.53736	121927	-0.00442
-1.6	-7.76806e-05	-1.6	-5.58703e-05	-1.6	-2.40104e-05	-1.6	-2.55389e-05	-1.2	-1.40499e-06	-1.2	-6.00367e-07	-2.4	-3.38658e-07	-0.52748	121874	0.53407	122035	-0.00354
-1.58	-7.65494e-05	-1.58	-5.46237e-05	-1.58	-2.28255e-05	-1.58	-2.43965e-05	-1.185	-1.13601e-06	-1.185	-4.97999e-07	-2.37	-2.86475e-07	-0.52418	121547	0.53077	121863	-0.00495
-1.56	-7.54245e-05	-1.56	-5.33987e-05	-1.56	-2.16586e-05	-1.56	-2.32592e-05	-1.17	-9.03508e-07	-1.17	-4.02025e-07	-2.34	-2.44917e-07	-0.52089	121626	0.52747	122184	-0.00232
-1.54	-7.43064e-05	-1.54	-5.21932e-05	-1.54	-2.05094e-05	-1.54	-2.21281e-05	-1.155	-7.09019e-07	-1.155	-3.15997e-07	-2.31	-2.13987e-07	-0.51759	121575	0.52418	122101	-0.00301
-1.52	-7.31948e-05	-1.52	-5.10084e-05	-1.52	-1.93759e-05	-1.52	-2.10032e-05	-1.14	-5.51721e-07	-1.14	-2.42247e-07	-2.28	-1.86984e-07	-0.51429	121569	0.52088	122134	-0.00273
-1.5	-7.20891e-05	-1.5	-4.98445e-05	-1.5	-1.82642e-05	-1.5	-1.98859e-05	-1.125	-4.29806e-07	-1.125	-1.82362e-07	-2.25	-1.61696e-07	-0.511	121937	0.51758	122242	-0.00185
-1.48	-7.099e-05	-1.48	-4.87005e-05	-1.48	-1.71737e-05	-1.48	-1.87783e-05	-1.11	-3.37147e-07	-1.11	-1.36123e-07	-2.22	-1.36257e-07	-0.5077	121843	0.51429	121940	-0.00432
-1.46	-6.98961e-05	-1.46	-4.75771e-05	-1.46	-1.61105e-05	-1.46	-1.76803e-05	-1.095	-2.68881e-07	-1.095	-1.02022e-07	-2.19	-1.14976e-07	-0.5044	121905	0.51099	122110	-0.00293
-1.44	-6.881e-05	-1.44	-4.64737e-05	-1.44	-1.50747e-05	-1.44	-1.65947e-05	-1.08	-2.18389e-07	-1.08	-7.77931e-08	-2.16	-9.53353e-08	-0.50111	121892	0.50769	121971	-0.00406
-1.42	-6.77294e-05	-1.42	-4.53889e-05	-1.42	-1.40726e-05	-1.42	-1.55223e-05	-1.065	-1.80677e-07	-1.065	-6.06187e-08	-2.13	-7.7314e-08	-0.49781	121973	0.50439	121990	-0.00391
-1.4	-6.66555e-05	-1.4	-4.43247e-05	-1.4	-1.31048e-05	-1.4	-1.44642e-05	-1.05	-1.5204e-07	-1.05	-4.83698e-08	-2.1	-6.41575e-08	-0.49451	121827	0.5011	121895	-0.00469
-1.38	-6.55882e-05	-1.38	-4.32803e-05	-1.38	-1.21776e-05	-1.38	-1.34264e-05	-1.035	-1.29757e-07	-1.035	-3.93724e-08	-2.07	-5.59561e-08	-0.49122	121883	0.4978	121947	-0.00426
-1.36	-6.45261e-05	-1.36	-4.22524e-05	-1.36	-1.12917e-05	-1.36	-1.24085e-05	-1.02	-1.12276e-07	-1.02	-3.2647e-08	-2.04	-4.90791e-08	-0.48792	121880	0.4945	121921	-0.00447
-1.34	-6.34658e-05	-1.34	-4.12397e-05	-1.34	-1.04519e-05	-1.34	-1.14107e-05	-1.005	-9.81886e-08	-1.005	-2.75202e-08	-2.01	-4.21761e-08	-0.48462	121622	0.49121	122056	-0.00337
-1.32	-6.24158e-05	-1.32	-4.02484e-05	-1.32	-9.66947e-06	-1.32	-1.04447e-05	-0.99	-8.67706e-08	-0.99	-2.34813e-08	-1.98	-3.5091e-08	-0.48133	121908	0.48791	122109	-0.00294
-1.3	-6.13709e-05	-1.3	-3.92732e-05	-1.3	-8.9465e-06	-1.3	-9.51113e-06	-0.975	-7.72889e-08	-0.975	-2.03332e-08	-1.95	-2.79154e-08	-0.47803	121615	0.48461	122072	-0.00324
-1.28	-6.03321e-05	-1.28	-3.83158e-05	-1.28	-8.28844e-06	-1.28	-8.61675e-06	-0.96	-6.93805e-08	-0.96	-1.77924e-08	-1.92	-2.10873e-08	-0.47473	121951	0.48132	122179	-0.00237
-1.26	-5.92991e-05	-1.26	-3.73758e-05	-1.26	-7.69218e-06	-1.26	-7.76757e-06	-0.945	-6.26751e-08	-0.945	-1.57056e-08	-1.89	-1.4967e-08	-0.47144	121859	0.47802	122024	-0.00364
-1.24	-5.82712e-05	-1.24	-3.64513e-05	-1.24	-7.15595e-06	-1.24	-6.97188e-06	-0.93	-5.69023e-08	-0.93	-1.39676e-08	-1.86	-1.03386e-08	-0.46814	121913	0.47472	121874	-0.00486
-1.22	-5.72485e-05	-1.22	-3.55429e-05	-1.22	-6.67363e-06	-1.22	-6.23635e-06	-0.915	-5.19263e-08	-0.915	-1.2508e-08	-1.83	-7.89069e-09	-0.46484	122071	0.47143	122041	-0.0035
-1.2	-5.62333e-05	-1.2	-3.46505e-05	-1.2	-6.24074e-06	-1.2	-5.56656e-06	-0.9	-4.75835e-08	-0.9	-1.12622e-08	-1.8	-6.80261e-09	-0.46155	122021	0.46813	121753	-0.00584
-1.18	-5.52224e-05	-1.18	-3.37737e-05	-1.18	-5.8509e-06	-1.18	-4.96445e-06	-0.885	-4.37338e-08	-0.885	-1.0186e-08	-1.77	-6.14254e-09	-0.45825	122191	0.46483	121938	-0.00433
-1.16	-5.42136e-05	-1.16	-3.29095e-05	-1.16	-5.49929e-06	-1.16	-4.42816e-06	-0.87	-4.03441e-08	-0.87	-9.25546e-09	-1.74	-5.53782e-09	-0.45495	122003	0.46154	121748	-0.00589
-1.14	-5.32142e-05	-1.14	-3.20639e-05	-1.14	-5.1831e-06	-1.14	-3.95819e-06	-0.855	-3.73209e-08	-0.855	-8.43709e-09	-1.71	-4.80907e-09	-0.45166	121893	0.45824	122022	-0.00365
-1.12	-5.222e-05	-1.12	-3.12326e-05	-1.12	-4.8971e-06	-1.12	-3.54825e-06	-0.84	-3.46118e-08	-0.84	-7.71639e-09	-1.68	-3.99819e-09	-0.44836	121821	0.45494	122124	-0.00281
-1.1	-5.12321e-05	-1.1	-3.04176e-05	-1.1	-4.63781e-06	-1.1	-3.19264e-06	-0.825	-3.21534e-08	-0.825	-7.07769e-09	-1.65	-3.05614e-09	-0.44506	121724	0.45165	122306	-0.00133
-1.08	-5.02452e-05	-1.08	-2.96095e-05	-1.08	-4.40069e-06	-1.08	-2.88381e-06	-0.81	-2.99404e-08	-0.81	-6.85914e-09	-1.62	-2.10004e-09	-0.44177	121813	0.44835	121922	-0.00447
-1.06	-4.927e-05	-1.06	-2.88255e-05	-1.06	-4.18552e-06	-1.06	-2.618e-06	-0.795	-2.79341e-08	-0.795	-5.83489e-09	-1.59	-1.24071e-09	-0.43847	121697	0.44505	122164	-0.00249
-1.04	-4.83e-05	-1.04	-2.80555e-05	-1.04	-3.98642e-06	-1.04	-2.38715e-06	-0.78	-2.60987e-08	-0.78	-5.38885e-09	-1.56	-6.54305e-10	-0.43517	121999	0.44176	122012	-0.00373
-1.02	-4.73364e-05	-1.02	-2.73008e-05	-1.02	-3.80216e-06	-1.02	-2.18616e-06	-0.765	-2.44366e-08	-0.765	-4.99005e-09	-1.53	-4.03885e-10	-0.43188	121700	0.43846	121913	-0.00454
-1	-4.63791e-05	-1	-2.65608e-05	-1	-3.63083e-06	-1	-2.01015e-06	-0.75	-2.29158e-08	-0.75	-4.63003e-09	-1.5	-3.0152e-10	-0.42858	122278	0.43516	121933	-0.00437
-0.98	-4.54267e-05	-0.98	-2.58335e-05	-0.98	-3.4706e-06	-0.98	-1.85469e-06	-0.735	-2.15204e-08	-0.735	-4.29493e-09	-1.47	-2.49445e-10	-0.42528	121941	0.43187	121926	-0.00443
-0.96	-4.44848e-05	-0.96	-2.51233e-05	-0.96	-3.32058e-06	-0.96	-1.71732e-06	-0.72	-2.02349e-08	-0.72	-4.00132e-09	-1.44	-2.21882e-10	-0.42199	122308	0.42857	121978	-0.00401
-0.94	-4.35509e-05	-0.94	-2.44281e-05	-0.94	-3.17936e-06	-0.94	-1.59475e-06	-0.705	-1.90614e-08	-0.705	-3.72737e-09	-1.41	-1.97163e-10	-0.41869	121976	0.42527	122168	-0.00246
-0.92	-4.26248e-05	-0.92	-2.37461e-05	-0.92	-3.04581e-06	-0.92	-1.48441e-06	-0.69	-1.79774e-08	-0.69	-3.47886e-09	-1.38	-1.74201e-10	-0.41539	121932	0.42198	122232	-0.00193
-0.9	-4.17076e-05	-0.9	-2.30778e-05	-0.9	-2.9189e-06	-0.9	-1.38472e-06	-0.675	-1.69775e-08	-0.675	-3.251e-09	-1.35	-1.48679e-10	-0.4121	121825	0.41868	122150	-0.0026
-0.88	-4.07985e-05	-0.88	-2.24225e-05	-0.88	-2.79818e-06	-0.88	-1.29405e-06	-0.66	-1.60473e-08	-0.66	-3.04009e-09	-1.32	-1.20957e-10	-0.4088	121784	0.41538	122283	-0.00152
-0.86	-3.98991e-05	-0.86	-2.178e-05	-0.86	-2.68319e-06	-0.86	-1.21121e-06	-0.645	-1.51893e-08	-0.645	-2.8513e-09	-1.29	-8.89724e-11	-0.4055	121754	0.41209	122100	-0.00301
-0.84	-3.90085e-05	-0.84	-2.1149e-05	-0.84	-2.5735e-06	-0.84	-1.13523e-06	-0.63	-1.43927e-08	-0.63	-2.67042e-09	-1.26	-5.56607e-11	-0.40221	121721	0.40879	121987	-0.00393
-0.82	-3.81267e-05	-0.82	-2.05298e-05	-0.82	-2.46871e-06	-0.82	-1.0654e-06	-0.615	-1.36465e-08	-0.615	-2.50928e-09	-1.23	-2.97335e-11	-0.39891	121954	0.40549	122019	-0.00367
-0.8	-3.72509e-05	-0.8	-1.9919e-05	-0.8	-2.3683e-06	-0.8	-1.00077e-06	-0.6	-1.2954e-08	-0.6	-2.35638e-09	-1.2	-1.59402e-11	-0.39561	121809	0.4022	122057	-0.00337
-0.78	-3.63867e-05	-0.78	-1.93212e-05	-0.78	-2.27278e-06	-0.78	-9.41343e-07	-0.585	-1.23069e-08	-0.585	-2.21534e-09	-1.17	-8.92103e-12	-0.39232	122189	0.3989	122024	-0.00364
-0.76	-3.55309e-05	-0.76	-1.8734e-05	-0.76	-2.18166e-06	-0.76	-8.86457e-07	-0.57	-1.16978e-08	-0.57	-2.0904e-09	-1.14	-5.05771e-12	-0.38902	122114	0.3956	122230	-0.00195
-0.74	-3.46758e-05	-0.74	-1.81559e-05	-0.74	-2.09446e-06	-0.74	-8.35575e-07	-0.555	-1.11295e-08	-0.555	-1.96763e-09	-1.11	-3.02241e-12	-0.38572	122095	0.39231	122260	-0.00171
-0.72	-3.38318e-05	-0.72	-1.75869e-05	-0.72	-2.01092e-06	-0.72	-7.88364e-07	-0.54	-1.05947e-08	-0.54	-1.85504e-09	-1.08	-2.03952e-12	-0.38243	122167	0.38901	122273	-0.0016
-0.7	-3.29925e-05	-0.7	-1.70276e-05	-0.7	-1.93088e-06	-0.7	-7.44465e-07	-0.525	-1.00892e-08	-0.525	-1.75066e-09	-1.05	-1.47301e-12	-0.37913	121847	0.38571	122318	-0.00123
-0.68	-3.21563e-05	-0.68	-1.64776e-05	-0.68	-1.85402e-06	-0.68	-7.03512e-07	-0.51	-9.61487e-09	-0.51	-1.66091e-09	-1.02	-1.09548e-12	-0.37583	121935	0.38242	122108	-0.00295
-0.66	-3.13221e-05	-0.66	-1.59377e-05	-0.66	-1.78007e-06	-0.66	-6.65197e-07	-0.495	-9.16464e-09	-0.495	-1.56802e-09	-0.99	-8.3189e-13	-0.37254	121796	0.37912	122097	-0.00304
-0.64	-3.04881e-05	-0.64	-1.5408e-05	-0.64	-1.70873e-06	-0.64	-6.29219e-07	-0.48	-8.74136e-09	-0.48	-1.49248e-09	-0.96	-4.40742e-13	-0.36924	121877	0.37582	122070	-0.00326
-0.62	-2.96528e-05	-0.62	-1.48895e-05	-0.62	-1.6398e-06	-0.62	-5.9532e-07	-0.465	-8.34079e-09	-0.465	-1.41283e-09	-0.93	-2.32419e-13	-0.36594	121743	0.37253	122150	-0.0026
-0.6	-2.88151e-05	-0.6	-1.43832e-05	-0.6	-1.57301e-06	-0.6	-5.63284e-07	-0.45	-7.95888e-09	-0.45	-1.33971e-09	-0.9	-1.27228e-13	-0.36265	121947	0.36923	122064	-0.00331
-0.58	-2.79738e-05	-0.58	-1.38898e-05	-0.58	-1.5083e-06	-0.58	-5.32923e-07	-0.435	-7.59777e-09	-0.435	-1.2756e-09	-0.87	-7.91623e-14	-0.35935	121870	0.36593	122455	-0.000110209
-0.56	-2.71273e-05	-0.56	-1.34099e-05	-0.56	-1.4454e-06	-0.56	-5.04068e-07	-0.42	-7.25252e-09	-0.42	-1.20712e-09	-0.84	-7.81963e-14	-0.35605	121962	0.36264	122220	-0.00204
-0.54	-2.6271e-05	-0.54	-1.29421e-05	-0.54	-1.38404e-06	-0.54	-4.76503e-07	-0.405	-6.92518e-09	-0.405	-1.15209e-09	-0.81	-7.87902e-15	-0.35275	122092	0.35934	122457	-9.55165e-05
-0.52	-2.54122e-05	-0.52	-1.24904e-05	-0.52	-1.3247e-06	-0.52	-4.50405e-07	-0.39	-6.61242e-09	-0.39	-1.09026e-09	-0.78	-3.23079e-15	-0.34946	121977	0.35604	122274	-0.00159
-0.5	-2.45463e-05	-0.5	-1.20524e-05	-0.5	-1.26715e-06	-0.5	-4.25624e-07	-0.375	-6.31191e-09	-0.375	-1.04178e-09	-0.75	4.07808e-15	-0.34616	122107	0.35275	122082	-0.00316
-0.48	-2.3674e-05	-0.48	-1.16273e-05	-0.48	-1.21151e-06	-0.48	-4.02189e-07	-0.36	-6.02493e-09	-0.36	-9.84689e-10	-0.72	4.09392e-15	-0.34286	121915	0.34945	122053	-0.00339
-0.46	-2.27964e-05	-0.46	-1.12135e-05	-0.46	-1.15795e-06	-0.46	-3.80141e-07	-0.345	-5.74764e-09	-0.345	-9.40222e-10	-0.69	-6.62788e-15	-0.33957	121887	0.34615	122044	-0.00347
-0.44	-2.19093e-05	-0.44	-1.08066e-05	-0.44	-1.10631e-06	-0.44	-3.59405e-07	-0.33	-5.48191e-09	-0.33	-8.87561e-10	-0.66	1.06347e-14	-0.33627	121828	0.34286	122123	-0.00283
-0.42	-2.102e-05	-0.42	-1.04068e-05	-0.42	-1.05708e-06	-0.42	-3.40144e-07	-0.315	-5.22497e-09	-0.315	-8.43366e-10	-0.63	-1.40001e-14	-0.33297	121724	0.33956	122021	-0.00366
-0.4	-2.01265e-05	-0.4	-1.00093e-05	-0.4	-1.01007e-06	-0.4	-3.22272e-07	-0.3	-4.97515e-09	-0.3	-7.95089e-10	-0.6	1.17908e-14	-0.32968	121777	0.33626	122419	-0.000403983
-0.38	-1.92286e-05	-0.38	-9.61034e-06	-0.38	-9.6512e-07	-0.38	-3.05691e-07	-0.285	-4.73431e-09	-0.285	-7.54883e-10	-0.57	3.38916e-15	-0.32638	121783	0.33297	122169	-0.00245
-0.36	-1.83268e-05	-0.36	-9.20684e-06	-0.36	-9.22018e-07	-0.36	-2.90272e-07	-0.27	-4.50066e-09	-0.27	-7.10741e-10	-0.54	-1.97173e-15	-0.32308	121903	0.32967	122457	-0.000100414
-0.34	-1.742e-05	-0.34	-8.79516e-06	-0.34	-8.8035e-07	-0.34	-2.75807e-07	-0.255	-4.27365e-09	-0.255	-6.73223e-10	-0.51	7.56227e-15	-0.31979	121905	0.32637	122106	-0.00296
-0.32	-1.65036e-05	-0.32	-8.37147e-06	-0.32	-8.39483e-07	-0.32	-2.61997e-07	-0.24	-4.05273e-09	-0.24	-6.3307e-10	-0.48	-1.54888e-14	-0.31649	122038	0.32307	122222	-0.00202
-0.3	-1.55817e-05	-0.3	-7.93747e-06	-0.3	-7.99119e-07	-0.3	-2.48651e-07	-0.225	-3.83645e-09	-0.225	-5.98535e-10	-0.45	7.91861e-15	-0.31319	122037	0.31978	121981	-0.00398
-0.28	-1.46496e-05	-0.28	-7.49174e-06	-0.28	-7.5854e-07	-0.28	-2.35428e-07	-0.21	-3.62605e-09	-0.21	-5.65268e-10	-0.42	5.30547e-15	-0.3099	122053	0.31648	122165	-0.00248
-0.26	-1.3704e-05	-0.26	-7.03576e-06	-0.26	-7.17133e-07	-0.26	-2.22033e-07	-0.195	-3.41913e-09	-0.195	-5.29995e-10	-0.39	8.04531e-15	-0.3066	122077	0.31318	122107	-0.00295
-0.24	-1.27428e-05	-0.24	-6.572e-06	-0.24	-6.74455e-07	-0.24	-2.0822e-07	-0.18	-3.21477e-09	-0.18	-4.97989e-10	-0.36	8.51251e-15	-0.3033	121827	0.30989	122269	-0.00163
-0.22	-1.1763e-05	-0.22	-6.10268e-06	-0.22	-6.30127e-07	-0.22	-1.93832e-07	-0.165	-3.00972e-09	-0.165	-4.66329e-10	-0.33	-3.02412e-14	-0.30001	122050	0.30659	122185	-0.00232
-0.2	-1.07629e-05	-0.2	-5.63003e-06	-0.2	-5.84147e-07	-0.2	-1.78871e-07	-0.15	-2.80438e-09	-0.15	-4.31213e-10	-0.3	7.97404e-15	-0.29671	121519	0.30329	122339	-0.00106
-0.18	-9.74088e-06	-0.18	-5.15353e-06	-0.18	-5.3674e-07	-0.18	-1.63495e-07	-0.135	-2.59514e-09	-0.135	-3.97891e-10	-0.27	2.63848e-14	-0.29341	121899	0.3	122146	-0.00263
-0.16	-8.70064e-06	-0.16	-4.67247e-06	-0.16	-4.88487e-07	-0.16	-1.48019e-07	-0.12	-2.37872e-09	-0.12	-3.62659e-10	-0.24	-1.86562e-14	-0.29012	121554	0.2967	122208	-0.00213
-0.14	-7.63648e-06	-0.14	-4.17816e-06	-0.14	-4.39303e-07	-0.14	-1.3254e-07	-0.105	-2.15051e-09	-0.105	-3.24e-10	-0.21	-1.12603e-14	-0.28682	121922	0.2934	122018	-0.00368
-0.12	-6.55215e-06	-0.12	-3.6635e-06	-0.12	-3.89028e-07	-0.12	-1.17094e-07	-0.09	-1.90801e-09	-0.09	-2.37469e-10	-0.18	-1.35804e-14	-0.28352	121925	0.29011	122068	-0.00328
-0.1	-5.45236e-06	-0.1	-3.11979e-06	-0.1	-3.36681e-07	-0.1	-1.01385e-07	-0.075	-1.64362e-09	-0.075	-2.2451e-10	-0.15	-2.86654e-15	-0.28023	122116	0.28681	122147	-0.00263
-0.08	-4.34124e-06	-0.08	-2.53907e-06	-0.08	-2.80444e-07	-0.08	-8.47672e-08	-0.06	-1.35358e-09	-0.06	-1.88785e-10	-0.12	1.2551e-14	-0.27693	122063	0.28351	122198	-0.00221
-0.06	-3.22721e-06	-0.06	-1.91945e-06	-0.06	-2.17995e-07	-0.06	-6.63495e-08	-0.045	-1.03205e-09	-0.045	-1.40594e-10	-0.09	-3.07084e-14	-0.27363	122105	0.28022	122238	-0.00188
-0.04	-2.12148e-06	-0.04	-1.269e-06	-0.04	-1.47683e-07	-0.04	-4.529e-08	-0.03	-6.80108e-10	-0.03	-7.62906e-11	-0.06	-2.61314e-15	-0.27034	122046	0.27692	122358	-0.000907894
-0.02	-1.04347e-06	-0.02	-6.14692e-07	-0.02	-7.16584e-08	-0.02	-2.2038e-08	-0.015	-3.2088e-10	0.03	9.21026e-11	-0.03	-4.83035e-16	-0.26704	121788	0.27362	122271	-0.00161
-0.01	-5.16764e-07	-0.01	-3.01786e-07	-0.01	-3.42876e-08	-0.01	-1.05595e-08	-0.01	-2.08062e-10	0.045	1.49924e-10	0	-1.86879e-15	-0.26374	121939	0.27033	122100	-0.00301
0.01	5.18579e-07	0.01	3.07055e-07	-0.005	-1.69554e-08	0.01	1.09377e-08	0.01	2.05544e-10	0.06	2.05355e-10	0	-1.03734e-15	-0.26045	121733	0.26703	122225	-0.00199
0.02	1.03991e-06	0.02	6.26753e-07	0.005	1.73013e-08	0.02	2.31719e-08	0.015	3.16184e-10	0.075	2.51262e-10	0.03	-6.17652e-16	-0.25715	121827	0.26373	121952	-0.00422
0.04	2.12388e-06	0.04	1.30968e-06	0.01	3.55078e-08	0.04	4.85597e-08	0.03	6.65689e-10	0.09	3.02584e-10	0.06	7.04756e-16	-0.25385	121830	0.26044	122121	-0.00284
0.06	3.23035e-06	0.06	1.98783e-06	0.02	7.50536e-08	0.06	7.15919e-08	0.045	1.00558e-09	0.105	3.40877e-10	0.09	4.09392e-15	-0.25056	121853	0.25714	122136	-0.00272
0.08	4.34433e-06	0.08	2.63847e-06	0.04	1.58467e-07	0.08	9.17257e-08	0.06	1.31658e-09	0.12	3.82792e-10	0.12	1.21234e-14	-0.24726	122154	0.25384	122341	-0.00104
0.1	5.45373e-06	0.1	3.25124e-06	0.06	2.35653e-07	0.1	1.09446e-07	0.075	1.59406e-09	0.135	4.18546e-10	0.15	-4.15727e-15	-0.24396	122025	0.25055	122289	-0.00147
0.12	6.5533e-06	0.12	3.82492e-06	0.08	3.04131e-07	0.12	1.25427e-07	0.09	1.84667e-09	0.15	4.53624e-10	0.18	7.15842e-15	-0.24067	122137	0.24725	122333	-0.00111
0.14	7.63936e-06	0.14	4.36224e-06	0.1	3.64627e-07	0.14	1.40239e-07	0.105	2.08409e-09	0.165	4.8884e-10	0.21	-1.712e-14	-0.23737	122122	0.24395	122286	-0.0015
0.16	8.70797e-06	0.16	4.86737e-06	0.12	4.18996e-07	0.16	1.54284e-07	0.12	2.31172e-09	0.18	5.2269e-10	0.24	1.56788e-15	-0.23407	122218	0.24066	122095	-0.00305
0.18	9.75958e-06	0.18	5.34671e-06	0.14	4.68904e-07	0.18	1.67985e-07	0.135	2.53639e-09	0.195	5.55768e-10	0.27	6.69122e-15	-0.23078	122089	0.23736	122190	-0.00228
0.2	1.07927e-05	0.2	5.80558e-06	0.16	5.1568e-07	0.2	1.81572e-07	0.15	2.76307e-09	0.21	5.90301e-10	0.3	-1.3232e-14	-0.22748	122090	0.23406	122016	-0.0037
0.22	1.18106e-05	0.22	6.25076e-06	0.18	5.60554e-07	0.22	1.95283e-07	0.165	2.99106e-09	0.225	6.28042e-10	0.33	4.37899e-15	-0.22418	122006	0.23077	122145	-0.00264
0.24	1.28057e-05	0.24	6.68368e-06	0.2	6.04324e-07	0.24	2.09167e-07	0.18	3.22132e-09	0.24	6.61779e-10	0.36	-1.80544e-15	-0.22089	121975	0.22747	122142	-0.00267
0.26	1.37817e-05	0.26	7.11013e-06	0.22	6.47777e-07	0.26	2.23353e-07	0.195	3.45309e-09	0.255	7.0039e-10	0.39	8.16409e-15	-0.21759	122014	0.22417	122273	-0.0016
0.28	1.47385e-05	0.28	7.53358e-06	0.24	6.91055e-07	0.28	2.37899e-07	0.21	3.68215e-09	0.27	7.36573e-10	0.42	6.01814e-15	-0.21429	121949	0.22088	122294	-0.00143
0.3	1.56765e-05	0.3	7.95666e-06	0.26	7.34584e-07	0.3	2.52821e-07	0.225	3.90876e-09	0.285	7.77317e-10	0.45	1.67875e-15	-0.211	122096	0.21758	122348	-0.000991014
0.32	1.6596e-05	0.32	8.38129e-06	0.28	7.78485e-07	0.32	2.68139e-07	0.24	4.13315e-09	0.3	8.16265e-10	0.48	9.60527e-15	-0.2077	122094	0.21428	122284	-0.00151
0.34	1.74971e-05	0.34	8.80832e-06	0.3	8.22779e-07	0.34	2.83876e-07	0.255	4.35395e-09	0.315	8.60182e-10	0.51	-2.30669e-14	-0.2044	122174	0.21099	122138	-0.0027
0.36	1.83812e-05	0.36	9.23832e-06	0.32	8.67457e-07	0.36	3.00081e-07	0.27	4.57395e-09	0.33	8.99614e-10	0.54	3.80093e-15	-0.20111	122238	0.20769	122294	-0.00143
0.38	1.92503e-05	0.38	9.67163e-06	0.34	9.12458e-07	0.38	3.16833e-07	0.285	4.79648e-09	0.345	9.50993e-10	0.57	4.28397e-15	-0.19781	122233	0.20439	122001	-0.00382
0.4	2.0106e-05	0.4	1.01074e-05	0.36	9.57828e-07	0.4	3.34195e-07	0.3	5.0222e-09	0.36	9.92653e-10	0.6	-8.14033e-15	-0.19451	122275	0.2011	122167	-0.00247
0.42	2.09521e-05	0.42	1.0546e-05	0.38	1.00375e-06	0.42	3.52272e-07	0.315	5.25456e-09	0.375	1.04804e-09	0.63	9.06681e-15	-0.19121	122195	0.1978	122137	-0.00271
0.44	2.17911e-05	0.44	1.09869e-05	0.4	1.05026e-06	0.44	3.71155e-07	0.33	5.49714e-09	0.39	1.10082e-09	0.66	-8.07698e-15	-0.18792	122164	0.1945	122351	-0.000964124
0.46	2.26257e-05	0.46	1.14299e-05	0.42	1.09762e-06	0.46	3.90919e-07	0.345	5.75386e-09	0.405	1.15552e-09	0.69	2.53395e-15	-0.18462	122068	0.19121	122283	-0.00151
0.48	2.34608e-05	0.48	1.18765e-05	0.44	1.146e-06	0.48	4.11696e-07	0.36	6.02473e-09	0.42	1.20988e-09	0.72	1.18858e-14	-0.18133	122041	0.18791	122396	-0.000594844
0.5	2.42985e-05	0.5	1.23269e-05	0.46	1.19548e-06	0.5	4.33577e-07	0.375	6.31375e-09	0.435	1.27494e-09	0.75	-1.49028e-14	-0.17803	122084	0.18461	122247	-0.00181
0.52	2.51405e-05	0.52	1.27816e-05	0.48	1.24634e-06	0.52	4.56655e-07	0.39	6.6231e-09	0.45	1.33408e-09	0.78	5.01248e-15	-0.17473	122047	0.18132	122332	-0.00112
0.54	2.59886e-05	0.54	1.3242e-05	0.5	1.2987e-06	0.54	4.81065e-07	0.405	6.95401e-09	0.465	1.40923e-09	0.81	4.74325e-15	-0.17143	122227	0.17802	122171	-0.00244
0.56	2.68429e-05	0.56	1.37083e-05	0.52	1.35263e-06	0.56	5.06916e-07	0.42	7.31028e-09	0.48	1.47638e-09	0.84	1.97965e-15	-0.16814	122152	0.17472	122154	-0.00257
0.58	2.77039e-05	0.58	1.41816e-05	0.54	1.40832e-06	0.58	5.34365e-07	0.435	7.68967e-09	0.495	1.55808e-09	0.87	9.77156e-15	-0.16484	122383	0.17143	122116	-0.00288
0.6	2.85679e-05	0.6	1.46608e-05	0.56	1.46593e-06	0.6	5.6346e-07	0.45	8.09388e-09	0.51	1.64207e-09	0.9	-1.77852e-14	-0.16154	122074	0.16813	122279	-0.00155
0.62	2.94436e-05	0.62	1.51516e-05	0.58	1.52548e-06	0.62	5.94725e-07	0.465	8.52397e-09	0.525	1.73032e-09	0.93	4.45818e-15	-0.15825	122343	0.16483	122334	-0.0011
0.64	3.03201e-05	0.64	1.56491e-05	0.6	1.58696e-06	0.64	6.27995e-07	0.48	8.98363e-09	0.54	1.82317e-09	0.96	4.4661e-15	-0.15495	122092	0.16154	122357	-0.000912784
0.66	3.12002e-05	0.66	1.61561e-05	0.62	1.65127e-06	0.66	6.63652e-07	0.495	9.46877e-09	0.555	1.92427e-09	0.99	6.80209e-15	-0.15165	122157	0.15824	122316	-0.00125
0.68	3.20826e-05	0.68	1.66727e-05	0.64	1.71783e-06	0.68	7.01935e-07	0.51	9.9817e-09	0.57	2.03224e-09	1.02	8.52042e-15	-0.14836	122023	0.15494	122394	-0.000609523
0.7	3.29665e-05	0.7	1.71997e-05	0.66	1.78708e-06	0.7	7.43137e-07	0.525	1.05239e-08	0.585	2.14957e-09	1.05	-2.5973e-15	-0.14506	122096	0.15164	122206	-0.00214
0.72	3.38508e-05	0.72	1.77372e-05	0.68	1.85931e-06	0.72	7.87564e-07	0.54	1.10974e-08	0.6	2.27374e-09	1.08	2.24493e-14	-0.14176	122052	0.14835	122302	-0.00136
0.74	3.47382e-05	0.74	1.82879e-05	0.7	1.93471e-06	0.74	8.35755e-07	0.555	1.17061e-08	0.615	2.40832e-09	1.11	6.16305e-14	-0.13847	122054	0.14505	122176	-0.00239
0.76	3.56239e-05	0.76	1.88484e-05	0.72	2.01352e-06	0.76	8.87719e-07	0.57	1.23473e-08	0.63	2.54941e-09	1.14	1.50984e-13	-0.13517	122141	0.14175	122319	-0.00123
0.78	3.65052e-05	0.78	1.94201e-05	0.74	2.09634e-06	0.78	9.43956e-07	0.585	1.30269e-08	0.645	2.70478e-09	1.17	3.35947e-13	-0.13187	122097	0.13846	122252	-0.00177
0.8	3.73861e-05	0.8	2.00048e-05	0.76	2.18278e-06	0.8	1.00504e-06	0.6	1.3748e-08	0.66	2.87284e-09	1.2	5.8456e-13	-0.12858	122242	0.13516	122350	-0.000973902
0.82	3.82676e-05	0.82	2.06021e-05	0.78	2.27327e-06	0.82	1.0714e-06	0.615	1.45194e-08	0.675	3.05353e-09	1.23	1.06175e-12	-0.12528	122212	0.13186	122328	-0.00115
0.84	3.91494e-05	0.84	2.12133e-05	0.8	2.36828e-06	0.84	1.14369e-06	0.63	1.53377e-08	0.69	3.25139e-09	1.26	1.73221e-12	-0.12198	122209	0.12857	122478	7.59368e-05
0.86	4.00355e-05	0.86	2.184e-05	0.82	2.46798e-06	0.86	1.22276e-06	0.645	1.62137e-08	0.705	3.4673e-09	1.29	2.65718e-12	-0.11869	122195	0.12527	122377	-0.000746502
0.88	4.09203e-05	0.88	2.24786e-05	0.84	2.57267e-06	0.88	1.30898e-06	0.66	1.7158e-08	0.72	3.70284e-09	1.32	3.83472e-12	-0.11539	122106	0.12197	122439	-0.000242429
0.9	4.18076e-05	0.9	2.31316e-05	0.86	2.6828e-06	0.9	1.40359e-06	0.675	1.81692e-08	0.735	3.9557e-09	1.35	5.37446e-12	-0.11209	122091	0.11868	122266	-0.00165
0.92	4.26985e-05	0.92	2.37997e-05	0.88	2.79816e-06	0.92	1.50795e-06	0.69	1.92612e-08	0.75	4.23863e-09	1.38	7.44378e-12	-0.1088	122051	0.11538	122268	-0.00164
0.94	4.35939e-05	0.94	2.44827e-05	0.9	2.91935e-06	0.94	1.6236e-06	0.705	2.04488e-08	0.765	4.54413e-09	1.41	1.01633e-11	-0.1055	122087	0.11208	122251	-0.00178
0.96	4.44955e-05	0.96	2.51812e-05	0.92	3.04703e-06	0.96	1.75251e-06	0.72	2.17318e-08	0.78	4.88633e-09	1.44	1.41487e-11	-0.1022	122065	0.10879	122369	-0.000812532
0.98	4.5403e-05	0.98	2.5895e-05	0.94	3.18145e-06	0.98	1.89704e-06	0.735	2.31354e-08	0.795	5.25805e-09	1.47	2.059e-11	-0.09891	122224	0.10549	122262	-0.00169
1	4.6317e-05	1	2.6625e-05	0.96	3.32382e-06	1	2.06024e-06	0.75	2.46578e-08	0.81	5.67537e-09	1.5	3.11968e-11	-0.09561	122169	0.10219	122502	0.000271955
1.02	4.72385e-05	1.02	2.73703e-05	0.98	3.47487e-06	1.02	2.24551e-06	0.765	2.63211e-08	0.825	6.6159e-09	1.53	4.83209e-11	-0.09231	122196	0.0989	122382	-0.000712261
1.04	4.8167e-05	1.04	2.81316e-05	1	3.63596e-06	1.04	2.45715e-06	0.78	2.81548e-08	0.84	6.83545e-09	1.56	7.43562e-11	-0.08902	122186	0.0956	122559	0.000735354
1.06	4.91042e-05	1.06	2.89087e-05	1.02	3.80754e-06	1.06	2.69995e-06	0.795	3.01591e-08	0.855	7.43468e-09	1.59	1.10419e-10	-0.08572	122181	0.0923	122362	-0.000871218
1.08	5.00479e-05	1.08	2.97008e-05	1.04	3.99218e-06	1.08	2.97931e-06	0.81	3.23675e-08	0.87	8.10711e-09	1.62	1.55597e-10	-0.08242	122175	0.08901	122434	-0.000284047
1.1	5.10009e-05	1.1	3.05124e-05	1.06	4.19143e-06	1.1	3.30181e-06	0.825	3.48201e-08	0.885	8.87301e-09	1.65	2.0599e-10	-0.07913	122131	0.08571	122300	-0.00138
1.12	5.19624e-05	1.12	3.13371e-05	1.08	4.40738e-06	1.12	3.67377e-06	0.84	3.75291e-08	0.9	9.74562e-09	1.68	2.63732e-10	-0.07583	122063	0.08241	122368	-0.000824759
1.14	5.29321e-05	1.14	3.21763e-05	1.1	4.64269e-06	1.14	4.10143e-06	0.855	4.05604e-08	0.915	1.07555e-08	1.71	3.55098e-10	-0.07253	122186	0.07912	122338	-0.00107
1.16	5.39106e-05	1.16	3.30324e-05	1.12	4.90088e-06	1.16	4.59025e-06	0.87	4.39369e-08	0.93	1.19213e-08	1.74	5.26569e-10	-0.06924	122104	0.07582	122428	-0.000333004
1.18	5.48967e-05	1.18	3.39039e-05	1.14	5.18464e-06	1.18	5.14449e-06	0.885	4.774e-08	0.945	1.3283e-08	1.77	7.36188e-10	-0.06594	122144	0.07252	122446	-0.000188566
1.2	5.58906e-05	1.2	3.47913e-05	1.16	5.49936e-06	1.2	5.76631e-06	0.9	5.20753e-08	0.96	1.49026e-08	1.8	9.70853e-10	-0.06264	122138	0.06923	122503	0.000276856
1.22	5.68924e-05	1.22	3.5695e-05	1.18	5.84812e-06	1.22	6.45491e-06	0.915	5.70143e-08	0.975	1.68307e-08	1.83	1.25185e-09	-0.05935	122229	0.06593	122551	0.000674033
1.24	5.79027e-05	1.24	3.66132e-05	1.2	6.23712e-06	1.24	7.20584e-06	0.93	6.27049e-08	0.99	1.91675e-08	1.86	1.60002e-09	-0.05605	122159	0.06263	122518	0.00040186
1.26	5.89203e-05	1.26	3.75468e-05	1.22	6.6725e-06	1.26	8.01368e-06	0.945	6.93698e-08	1.005	2.20474e-08	1.89	2.0083e-09	-0.05275	122257	0.05934	122411	-0.000472506
1.28	5.99455e-05	1.28	3.84974e-05	1.24	7.15857e-06	1.28	8.87093e-06	0.96	7.71779e-08	1.02	2.56176e-08	1.92	2.48481e-09	-0.04946	122206	0.05604	122468	-9.79677e-06
1.3	6.09788e-05	1.3	3.94645e-05	1.26	7.70076e-06	1.3	9.77161e-06	0.975	8.64756e-08	1.035	3.01498e-08	1.95	3.07785e-09	-0.04616	122257	0.05274	122373	-0.000785632
1.32	6.20194e-05	1.32	4.04482e-05	1.28	8.30324e-06	1.32	1.07083e-05	0.99	9.76995e-08	1.05	3.59831e-08	1.98	3.77616e-09	-0.04286	122199	0.04945	122457	-9.30677e-05
1.34	6.30715e-05	1.34	4.14537e-05	1.3	8.97158e-06	1.34	1.16806e-05	1.005	1.11428e-07	1.065	4.3684e-08	2.01	4.64185e-09	-0.03957	122171	0.04615	122373	-0.000780741
1.36	6.41267e-05	1.36	4.24726e-05	1.32	9.70441e-06	1.36	1.26763e-05	1.02	1.28571e-07	1.08	5.40015e-08	2.04	5.70994e-09	-0.03627	122167	0.04285	122551	0.000674033
1.38	6.51891e-05	1.38	4.35082e-05	1.34	1.05023e-05	1.38	1.36948e-05	1.035	1.50178e-07	1.095	6.80573e-08	2.07	7.08791e-09	-0.03297	122191	0.03956	122424	-0.000364824
1.4	6.62591e-05	1.4	4.45632e-05	1.36	1.13552e-05	1.4	1.47347e-05	1.05	1.78019e-07	1.11	8.75668e-08	2.1	8.82173e-09	-0.02968	122192	0.03626	122560	0.000747619
1.42	6.73376e-05	1.42	4.56358e-05	1.38	1.22553e-05	1.42	1.57939e-05	1.065	2.14892e-07	1.125	1.14346e-07	2.13	1.15638e-08	-0.02638	122216	0.03296	122466	-2.44928e-05
1.44	6.84221e-05	1.44	4.67279e-05	1.4	1.31983e-05	1.44	1.68675e-05	1.08	2.64287e-07	1.14	1.509e-07	2.16	1.58277e-08	-0.02308	122231	0.02967	122569	0.000816309
1.46	6.95194e-05	1.46	4.78445e-05	1.42	1.41822e-05	1.46	1.79599e-05	1.095	3.32063e-07	1.155	1.99707e-07	2.19	2.04495e-08	-0.01979	122243	0.02637	122443	-0.00021305
1.48	7.06188e-05	1.48	4.89755e-05	1.44	1.51961e-05	1.48	1.90591e-05	1.11	4.25631e-07	1.17	2.62305e-07	2.22	2.49498e-08	-0.01649	122197	0.02307	122495	0.000213142
1.5	7.17252e-05	1.5	5.01261e-05	1.46	1.62458e-05	1.5	2.01695e-05	1.125	5.51768e-07	1.185	3.39328e-07	2.25	2.91528e-08	-0.01319	122222	0.01978	122462	-5.63319e-05
1.52	7.28388e-05	1.52	5.12963e-05	1.48	1.73151e-05	1.52	2.12888e-05	1.14	7.15656e-07	1.2	4.29885e-07	2.28	3.34463e-08	-0.00989	122243	0.01648	122540	0.000583292
1.54	7.39594e-05	1.54	5.24874e-05	1.5	1.84062e-05	1.54	2.24167e-05	1.155	9.17828e-07	1.215	5.30781e-07	2.31	3.83677e-08	-0.0066	122236	0.01318	122479	8.32865e-05
1.56	7.50879e-05	1.56	5.36992e-05	1.52	1.95214e-05	1.56	2.35511e-05	1.17	1.15748e-06	1.23	6.39841e-07	2.34	4.44255e-08	-0.0033	122180	0.00989	122507	0.000311168
1.58	7.62221e-05	1.58	5.49311e-05	1.54	2.06565e-05	1.58	2.46919e-05	1.185	1.43018e-06	1.245	7.54209e-07	2.37	5.1906e-08	-4.61542e-06	122232	0.00659	122488	0.000156785
1.6	7.7363e-05	1.6	5.61826e-05	1.56	2.18057e-05	1.6	2.58385e-05	1.2	1.73006e-06	1.26	8.71733e-07	2.4	6.20706e-08	0.00329	122217	0.00329	122534	0.00053425
1.62	7.8507e-05	1.62	5.74497e-05	1.58	2.29715e-05	1.62	2.69855e-05	1.215	2.04692e-06	1.275	9.90857e-07	2.43	7.4463e-08	0.00659	122260	-4.61542e-06	122469	-1.18821e-16
1.64	7.96624e-05	1.64	5.87403e-05	1.6	2.41508e-05	1.64	2.81404e-05	1.23	2.37502e-06	1.29	1.11064e-06	2.46	8.85134e-08	0.00989	122214	-0.0033	122502	0.000269504
1.66	8.08233e-05	1.66	6.00521e-05	1.62	2.53372e-05	1.66	2.92993e-05	1.245	2.70936e-06	1.305	1.23017e-06	2.49	1.06465e-07	0.01318	122319	-0.0066	122501	0.000259702
1.68	8.19912e-05	1.68	6.13829e-05	1.64	2.65404e-05	1.68	3.04613e-05	1.26	3.04809e-06	1.32	1.34961e-06	2.52	1.30569e-07	0.01648	122275	-0.00989	122523	0.000445986
1.7	8.31639e-05	1.7	6.27316e-05	1.66	2.77535e-05	1.7	3.16237e-05	1.275	3.38481e-06	1.335	1.4686e-06	2.55	1.6176e-07	0.01978	122314	-0.01319	122508	0.000318521
1.72	8.43427e-05	1.72	6.41013e-05	1.68	2.89756e-05	1.72	3.27903e-05	1.29	3.72159e-06	1.35	1.58736e-06	2.58	1.96542e-07	0.02307	122232	-0.01649	122557	0.000720636
1.74	8.55291e-05	1.74	6.54882e-05	1.7	3.02034e-05	1.74	3.39585e-05	1.305	4.05382e-06	1.365	1.7063e-06	2.61	2.30164e-07	0.02637	122295	-0.01979	122564	0.000774603
1.76	8.67176e-05	1.76	6.68903e-05	1.72	3.144e-05	1.76	3.51251e-05	1.32	4.38263e-06	1.38	1.82639e-06	2.64	2.60677e-07	0.02967	122246	-0.02308	122519	0.000411665
1.78	8.79155e-05	1.78	6.8315e-05	1.74	3.26848e-05	1.78	3.62963e-05	1.335	4.71032e-06	1.395	1.94886e-06	2.67	2.86746e-07	0.03296	122299	-0.02638	122531	0.000507278
1.8	8.91197e-05	1.8	6.97579e-05	1.76	3.39329e-05	1.8	3.74693e-05	1.35	5.03345e-06	1.41	2.07427e-06	2.7	3.12476e-07	0.03626	122265	-0.02968	122473	3.42928e-05
1.82	9.03297e-05	1.82	7.12182e-05	1.78	3.51865e-05	1.82	3.86429e-05	1.365	5.35555e-06	1.425	2.20392e-06	2.73	3.34666e-07	0.03956	122246	-0.03297	122566	0.000791776
1.84	9.15452e-05	1.84	7.26963e-05	1.8	3.64503e-05	1.84	3.98176e-05	1.38	5.67892e-06	1.44	2.33996e-06	2.76	3.7007e-07	0.04285	122251	-0.03627	122516	0.000387151
1.86	9.27648e-05	1.86	7.41884e-05	1.82	3.77168e-05	1.86	4.09923e-05	1.395	6.00338e-06	1.455	2.48357e-06	2.79	4.1631e-07	0.04615	122278	-0.03957	122542	0.000598006
1.88	9.39906e-05	1.88	7.56976e-05	1.84	3.89903e-05	1.88	4.21684e-05	1.41	6.33287e-06	1.47	2.63575e-06	2.82	4.77369e-07	0.04945	122285	-0.04286	122543	0.000607815
1.9	9.52267e-05	1.9	7.72279e-05	1.86	4.02664e-05	1.9	4.33497e-05	1.425	6.67201e-06	1.485	2.79785e-06	2.85	5.65555e-07	0.05274	122275	-0.04616	122594	0.00102
1.92	9.64636e-05	1.92	7.87689e-05	1.88	4.15457e-05	1.92	4.45277e-05	1.44	7.02074e-06	1.5	2.9704e-06	2.88	6.76453e-07	0.05604	122285	-0.04946	122551	0.000666676
1.94	9.77055e-05	1.94	8.03245e-05	1.9	4.28327e-05	1.94	4.57061e-05	1.455	7.386e-06			2.91	8.07033e-07	0.05934	122354	-0.05275	122551	0.000666676
1.96	9.89582e-05	1.96	8.19e-05	1.92	4.41235e-05	1.96	4.68905e-05	1.47	7.76696e-06			2.94	9.47224e-07	0.06263	122304	-0.05605	122562	0.000757431
1.98	0.000100211	1.98	8.34845e-05	1.94	4.54175e-05	1.98	4.80719e-05	1.485	8.1683e-06			2.97	1.0959e-06	0.06593	122347	-0.05935	122517	0.000392055
2	0.000101468	2	8.50816e-05	1.96	4.67232e-05	2	4.92532e-05	1.5	8.5949e-06			3	1.22672e-06	0.06923	122292	-0.06264	122571	0.000831029
				1.98	4.80285e-05									0.07252	122318	-0.06594	122523	0.000441083
				2	4.93384e-05									0.07582	122255	-0.06924	122607	0.00113
														0.07912	122293	-0.07253	122576	0.000877647
														0.08241	122311	-0.07583	122591	0.001
														0.08571	122372	-0.07913	122579	0.000902184
														0.08901	122346	-0.08242	122626	0.00128
														0.0923	122417	-0.08572	122602	0.00109
														0.0956	122383	-0.08902	122537	0.000558771
														0.0989	122334	-0.09231	122600	0.00107
														0.10219	122335	-0.09561	122519	0.000411665
														0.10549	122284	-0.09891	122646	0.00145
														0.10879	122243	-0.1022	122577	0.0008801
														0.11208	122352	-0.1055	122665	0.0016
														0.11538	122344	-0.1088	122681	0.00173
														0.11868	122451	-0.11209	122694	0.00184
														0.12197	122445	-0.11539	122668	0.00163
														0.12527	122489	-0.11869	122588	0.000975804
														0.12857	122336	-0.12198	122611	0.00116
														0.13186	356262	-0.12528	122518	0.000404311
														0.13516	355723	-0.12858	122605	0.00111
														0.13846	355912	-0.13187	356407	1.91019
														0.14175	355470	-0.13517	357133	1.91611
														0.14505	356059	-0.13847	356852	1.91382
														0.14835	356047	-0.14176	357314	1.91759
														0.15164	356527	-0.14506	357026	1.91523
														0.15494	356333	-0.14836	357204	1.91669
														0.15824	356369	-0.15165	357099	1.91584
														0.16154	356311	-0.15495	356898	1.91419
														0.16483	355948	-0.15825	356893	1.91415
														0.16813	355910	-0.16154	356722	1.91276
														0.17143	355760	-0.16484	356929	1.91444
														0.17472	355801	-0.16814	356817	1.91353
														0.17802	356245	-0.17143	357061	1.91553
														0.18132	356229	-0.17473	357431	1.91855
														0.18461	356521	-0.17803	357202	1.91667
														0.18791	356534	-0.18133	357472	1.91888
														0.19121	356631	-0.18462	357005	1.91507
														0.1945	356184	-0.18792	357416	1.91842
														0.1978	356651	-0.19121	356438	1.91043
														0.2011	355477	-0.19451	357064	1.91555
														0.20439	355958	-0.19781	356455	1.91058
														0.20769	355685	-0.20111	357151	1.91626
														0.21099	356245	-0.2044	356885	1.91409
														0.21428	356448	-0.2077	357551	1.91953
														0.21758	356896	-0.211	357304	1.91751
														0.22088	356649	-0.21429	357421	1.91847
														0.22417	356753	-0.21759	357324	1.91767
														0.22747	356600	-0.22089	356980	1.91486
														0.23077	356174	-0.22418	357077	1.91565
														0.23406	356153	-0.22748	356494	1.91089
														0.23736	355697	-0.23078	356697	1.91255
														0.24066	355877	-0.23407	356710	1.91266
														0.24395	356458	-0.23737	356896	1.91417
														0.24725	356372	-0.24067	357743	1.9211
														0.25055	356806	-0.24396	357370	1.91805
														0.25384	356829	-0.24726	357743	1.9211
														0.25714	356949	-0.25056	357485	1.91899
														0.26044	356389	-0.25385	357697	1.92072
														0.26373	356875	-0.25715	356962	1.91471
														0.26703	355518	-0.26045	357355	1.91792
														0.27033	356410	-0.26374	356377	1.90994
														0.27362	355816	-0.26704	357133	1.91611
														0.27692	356445	-0.27034	357143	1.91619
														0.28022	356750	-0.27363	357672	1.92051
														0.28351	356862	-0.27693	357546	1.91949
														0.28681	356824	-0.28023	357892	1.92231
														0.29011	357064	-0.28352	357769	1.92131
														0.2934	357074	-0.28682	357557	1.91957
														0.2967	356689	-0.29012	357618	1.92007
														0.3	356766	-0.29341	356936	1.91451
														0.30329	356382	-0.29671	357207	1.91671
														0.30659	356384	-0.30001	356893	1.91415
														0.30989	356855	-0.3033	357360	1.91796
														0.31318	356588	-0.3066	357677	1.92055
														0.31648	357299	-0.3099	357748	1.92114
														0.31978	357033	-0.31319	357748	1.92114
														0.32307	357447	-0.31649	357838	1.92187
														0.32637	357526	-0.31979	357741	1.92108
														0.32967	357667	-0.32308	356842	1.91374
														0.33297	357135	-0.32638	357360	1.91796
														0.33626	357362	-0.32968	356995	1.91499
														0.33956	357176	-0.33297	357812	1.92166
														0.34286	356985	-0.33627	357879	1.9222
														0.34615	357235	-0.33957	358348	1.92604
														0.34945	357342	-0.34286	357928	1.9226
														0.35275	357334	-0.34616	358148	1.9244
														0.35604	358064	-0.34946	357690	1.92066
														0.35934	357828	-0.35275	357184	1.91653
														0.36264	358464	-0.35605	357559	1.91959
														0.36593	358179	-0.35935	357526	1.91932
														0.36923	358796	-0.36265	357976	1.923
														0.37253	358346	-0.36594	358133	1.92428
														0.37582	358102	-0.36924	358659	1.92858
														0.37912	357595	-0.37254	357779	1.92139
														0.38242	357751	-0.37583	358451	1.92688
														0.38571	357866	-0.37913	357946	1.92275
														0.38901	357598	-0.38243	358194	1.92478
														0.39231	358461	-0.38572	357705	1.92078
														0.3956	357751	-0.38902	358765	1.92944
														0.3989	359301	-0.39232	358212	1.92493
														0.4022	358461	-0.39561	359410	1.9347
														0.40549	359619	-0.39891	358899	1.93053
														0.40879	358747	-0.40221	358938	1.93085
														0.41209	358382	-0.4055	359007	1.93142
														0.41538	358395	-0.4088	358750	1.92931
														0.41868	358402	-0.4121	358891	1.93047
														0.42198	358482	-0.41539	358889	1.93045
														0.42527	358117	-0.41869	359291	1.93373
														0.42857	358330	-0.42199	359278	1.93363
														0.43187	121819	-0.42528	360033	1.9398
														0.43516	121809	-0.42858	122270	-0.00163
														0.43846	121948	-0.43188	122330	-0.00113
														0.44176	121900	-0.43517	122120	-0.00285
														0.44505	122038	-0.43847	122079	-0.00318
														0.44835	121828	-0.44177	122057	-0.00336
														0.45165	121948	-0.44506	122073	-0.00323
														0.45494	121780	-0.44836	122205	-0.00215
														0.45824	121890	-0.45166	122258	-0.00172
														0.46154	121738	-0.45495	122337	-0.00107
														0.46483	121654	-0.45825	122241	-0.00186
														0.46813	121704	-0.46155	122122	-0.00283
														0.47143	121779	-0.46484	122017	-0.00369
														0.47472	121851	-0.46814	121995	-0.00387
														0.47802	121928	-0.47144	121965	-0.00412
														0.48132	121932	-0.47473	122074	-0.00322
														0.48461	121840	-0.47803	122009	-0.00375
														0.48791	121817	-0.48133	122133	-0.00275
														0.49121	121925	-0.48462	122059	-0.00335
														0.4945	121593	-0.48792	122098	-0.00303
														0.4978	121785	-0.49122	121827	-0.00524
														0.5011	121467	-0.49451	121831	-0.00521
														0.50439	121736	-0.49781	121817	-0.00532
														0.50769	121774	-0.50111	121794	-0.00551
														0.51099	121794	-0.5044	122160	-0.00252
														0.51429	121941	-0.5077	121933	-0.00437
														0.51758	121788	-0.511	122145	-0.00265
														0.52088	121960	-0.51429	121910	-0.00456
														0.52418	121824	-0.51759	122106	-0.00296
														0.52747	122019	-0.52089	121683	-0.00642
														0.53077	121724	-0.52418	121964	-0.00412
														0.53407	121888	-0.52748	121583	-0.00723
														0.53736	121537	-0.53078	121961	-0.00415
														0.54066	121743	-0.53408	122029	-0.00359
														0.54396	121925	-0.53737	122152	-0.00258
														0.54725	121848	-0.54067	121994	-0.00388
														0.55055	121940	-0.54397	122042	-0.00348
														0.55385	121928	-0.54726	122063	-0.00332
														0.55714	121939	-0.55056	121965	-0.00411
														0.56044	122069	-0.55386	121899	-0.00465
														0.56374	121993	-0.55715	121827	-0.00524
														0.56703	122111	-0.56045	121981	-0.00398
														0.57033	121820	-0.56375	121965	-0.00411
														0.57363	121869	-0.56704	122171	-0.00244
														0.57692	121682	-0.57034	121990	-0.00391
														0.58022	121986	-0.57364	122009	-0.00376
														0.58352	121786	-0.57693	121982	-0.00398
														0.58681	121910	-0.58023	122067	-0.00328
														0.59011	121851	-0.58353	121935	-0.00436
														0.59341	121890	-0.58682	121917	-0.00451
														0.5967	122122	-0.59012	121960	-0.00415
														0.6	122011	-0.59342	122049	-0.00342
																-0.59671	122117	-0.00287
																-0.59999	122070	-0.00325

## Sheet: Fig. 2
Fig. 2a					Fig. 2b						Fig. 2c									Fig. 2d
B(T)	R(10^-3×kΩ) at 0.01V	at 0.3V	at 0.6V	at 1.2V	B(T)	R(10^-3×kΩ) at 0.01V	at 0.1V	at 0.4V	at 0.9V	at 1.4V	Device B			Device D			Device E			Device B		Device D		Device E		Device B		Device D		Device E
-0.39998	8611.04	9918.01	10768.5	9079.9	-0.59342	121663	121907	159623	85453.9	12665.1	Vbias (V)	I (10^6×μA) at P	at AP	Vbias (V)	I (10^6×μA) at P	at AP	Vbias (V)	I (10^6×μA) at P	at AP	lines						dots
-0.39674	8608.07	9917.36	10768.1	9079.9	-0.59012	121426	121901	159617	85453.9	12665.1	-1.5	0.000189409	0.000210344	-1.5	0.000149144	0.000143224	-1.5	5.01784e-05	5.27265e-05	Vbias (V)	TMR(100×%) for line	Vbias (V)	TMR(100×%)	Vbias (V)	TMR(100×%)	Vbias (V)	TMR(100×%)	Vbias (V)	TMR(100×%)	Vbias (V)	TMR(100×%)
-0.39348	8600.67	9917.36	10768.5	9078.53	-0.58682	121612	121919	159642	85486.3	12665.1	-1.48	0.000185062	0.000206269	-1.48	0.000140837	0.000135248	-1.485	4.77602e-05	5.02301e-05	-1.5	-0.09953	-1.5	0.04133	-1.5	-0.04833	-1.2	-0.12316	-1.4	0.03463	-1.45	-0.0461
-0.39021	8614.75	9917.36	10768.5	9079.9	-0.58353	121811	121907	159630	85453.9	12667.4	-1.46	0.000180793	0.000202227	-1.46	0.000132602	0.000127381	-1.47	4.5463e-05	4.77806e-05	-1.48	-0.10281	-1.48	0.04132	-1.485	-0.04917	-0.6	0.13398	-0.9	-0.30756	-1.2	0.21294
-0.38695	8640.06	9918.01	10767.7	9078.53	-0.58023	121727	121927	159642	85453.9	12667.4	-1.44	0.0001766	0.000198191	-1.44	0.00012446	0.000119664	-1.455	4.32566e-05	4.53472e-05	-1.46	-0.10599	-1.46	0.04099	-1.47	-0.04851	-0.3	0.54466	-0.4	0.31983	-0.88	-0.36241
-0.38368	8605.85	9917.36	10768.1	9078.53	-0.57693	121820	121910	159642	85437.6	12667.4	-1.42	0.000172478	0.000194169	-1.42	0.000116417	0.000112072	-1.44	4.1128e-05	4.29194e-05	-1.44	-0.10894	-1.44	0.04008	-1.455	-0.0461	-0.01	1.33003	-0.1	1.07016	-0.4	0.31108
-0.38042	8620.69	9918.01	10768.5	9078.53	-0.57364	121755	121933	159642	85437.6	12665.1	-1.4	0.000168434	0.000190163	-1.4	0.000108481	0.000104668	-1.425	3.90436e-05	4.04731e-05	-1.42	-0.11171	-1.42	0.03877	-1.44	-0.04174	0.01	1.33466	-0.01	1.89873	-0.1	1.09234
-0.37715	8614.01	9918.01	10769.3	9078.53	-0.57034	121837	121933	159662	85421.4	12665.1	-1.38	0.000164465	0.000186159	-1.38	0.000100698	9.74587e-05	-1.41	3.70111e-05	3.80279e-05	-1.4	-0.11427	-1.4	0.03643	-1.425	-0.03532	0.3	0.53449	0.01	1.92431	-0.01	1.80709
-0.37389	8611.04	9918.01	10769.7	9078.53	-0.56704	121596	121957	159649	85437.6	12665.1	-1.36	0.000160559	0.000182166	-1.36	9.30635e-05	9.04393e-05	-1.395	3.50004e-05	3.55698e-05	-1.38	-0.11653	-1.38	0.03324	-1.41	-0.02674	0.6	0.14022	0.1	1.13481	0.01	1.82179
-0.37062	8616.23	9919.98	10770.1	9078.53	-0.56375	121875	121963	159668	85421.4	12667.4	-1.34	0.000156711	0.000178158	-1.34	8.558e-05	8.36363e-05	-1.38	3.29921e-05	3.30908e-05	-1.36	-0.11861	-1.36	0.02902	-1.395	-0.01601	1.2	-0.12318	0.4	0.32813	0.1	1.06969
-0.36736	8609.56	9919.32	10769.3	9078.53	-0.56045	121308	121957	159630	85437.6	12665.1	-1.32	0.000152944	0.000174166	-1.32	7.83355e-05	7.7122e-05	-1.365	3.09887e-05	3.06131e-05	-1.34	-0.12038	-1.34	0.02324	-1.38	-0.00298			0.9	-0.30573	0.4	0.30354
-0.36409	8625.15	9919.98	10770.1	9078.53	-0.55715	121712	121984	159649	85453.9	12665.1	-1.3	0.000149238	0.000170177	-1.3	7.13335e-05	7.08971e-05	-1.35	2.89722e-05	2.81354e-05	-1.32	-0.12185	-1.32	0.01573	-1.365	0.01227			1.4	0.03407	0.88	-0.37133
-0.36083	8600.67	9919.32	10769.3	9077.16	-0.55386	121273	121933	159642	85453.9	12662.8	-1.28	0.0001456	0.000166188	-1.28	6.46256e-05	6.50072e-05	-1.335	2.69377e-05	2.56696e-05	-1.3	-0.12304	-1.3	0.00616	-1.35	0.02974					1.2	0.2303
-0.35756	8621.43	9919.98	10770.4	9077.16	-0.55056	121614	121966	159662	85437.6	12662.8	-1.26	0.000142028	0.000162201	-1.26	5.82568e-05	5.94808e-05	-1.32	2.4872e-05	2.32182e-05	-1.28	-0.12388	-1.28	-0.00587	-1.335	0.0494					1.45	-0.05424
-0.35429	8585.16	9918.67	10771.2	9078.53	-0.54726	121838	121936	159674	85437.6	12665.1	-1.24	0.000138515	0.00015822	-1.24	5.22891e-05	5.43514e-05	-1.305	2.27931e-05	2.08206e-05	-1.26	-0.12437	-1.26	-0.02058	-1.32	0.07123
-0.35103	8631.11	9919.98	10770.1	9077.16	-0.54397	121808	121969	159662	85421.4	12667.4	-1.22	0.000135063	0.000154248	-1.22	4.67726e-05	4.96485e-05	-1.29	2.0696e-05	1.84871e-05	-1.24	-0.12454	-1.24	-0.03794	-1.305	0.09474
-0.34776	8615.49	9920.63	10771.2	9075.78	-0.54067	121804	121993	159674	85437.6	12667.4	-1.2	0.000131672	0.000150277	-1.2	4.17492e-05	4.53768e-05	-1.275	1.85774e-05	1.62244e-05	-1.22	-0.12438	-1.22	-0.05793	-1.29	0.11948
-0.3445	8628.13	9920.63	10770.4	9077.16	-0.53737	121775	122008	159668	85421.4	12665.1	-1.18	0.00012834	0.000146323	-1.18	3.72334e-05	4.15238e-05	-1.26	1.64692e-05	1.40803e-05	-1.2	-0.1238	-1.2	-0.07994	-1.275	0.14503
-0.34123	8625.15	9920.63	10771.2	9077.16	-0.53408	121918	121999	159674	85421.4	12665.1	-1.16	0.000125056	0.000142364	-1.16	3.32112e-05	3.80602e-05	-1.245	1.43834e-05	1.20716e-05	-1.18	-0.1229	-1.18	-0.10332	-1.26	0.16966
-0.33797	8611.78	9921.29	10770.8	9074.41	-0.53078	121649	122023	159681	85421.4	12665.1	-1.14	0.000121843	0.000138435	-1.14	2.96864e-05	3.49789e-05	-1.23	1.23484e-05	1.02169e-05	-1.16	-0.12158	-1.16	-0.1274	-1.245	0.19151
-0.3347	8588.11	9921.29	10771.2	9077.16	-0.52748	121874	122005	159674	85421.4	12662.8	-1.12	0.000118684	0.000134523	-1.12	2.66119e-05	3.22347e-05	-1.215	1.03925e-05	8.54115e-06	-1.14	-0.11985	-1.14	-0.15131	-1.23	0.20863
-0.33144	8607.33	9921.29	10771.2	9075.78	-0.52418	121547	122020	159700	85437.6	12665.1	-1.1	0.000115587	0.000130638	-1.1	2.39448e-05	2.97952e-05	-1.2	8.58071e-06	7.07431e-06	-1.12	-0.11774	-1.12	-0.17443	-1.215	0.21676
-0.32817	8599.93	9921.29	10772.8	9078.53	-0.52089	121626	122038	159706	85437.6	12662.8	-1.08	0.000112516	0.000126755	-1.08	2.16286e-05	2.7614e-05	-1.185	6.93794e-06	5.80773e-06	-1.1	-0.11521	-1.1	-0.19635	-1.2	0.21294
-0.32491	8612.52	9921.29	10771.6	9075.78	-0.51759	121575	122026	159687	85453.9	12667.4	-1.06	0.000109537	0.00012292	-1.06	1.9635e-05	2.56744e-05	-1.17	5.518e-06	4.75238e-06	-1.08	-0.11233	-1.08	-0.21675	-1.185	0.1946
-0.32164	8623.66	9922.6	10772	9077.16	-0.51429	121569	122041	159674	85421.4	12665.1	-1.04	0.000106611	0.000119113	-1.04	1.79036e-05	2.3929e-05	-1.155	4.3302e-06	3.8859e-06	-1.06	-0.10888	-1.06	-0.23523	-1.17	0.1611
-0.31838	8627.38	9922.6	10772	9078.53	-0.511	121937	122046	159700	85421.4	12665.1	-1.02	0.000103743	0.000115336	-1.02	1.63962e-05	2.23492e-05	-1.14	3.36953e-06	3.1842e-06	-1.04	-0.10496	-1.04	-0.2518	-1.155	0.11434
-0.31511	8605.11	9923.26	10772	9077.16	-0.5077	121843	122020	159687	85405.2	12662.8	-1	0.000100931	0.000111579	-1	1.50761e-05	2.09057e-05	-1.125	2.62496e-06	2.62957e-06	-1.02	-0.10052	-1.02	-0.26636	-1.14	0.0582
-0.31184	8611.04	9922.6	10772	9075.78	-0.5044	121905	122055	159693	85405.2	12667.4	-0.98	9.81673e-05	0.000107866	-0.98	1.39102e-05	1.95724e-05	-1.11	2.05906e-06	2.19245e-06	-1	-0.09543	-1	-0.27885	-1.125	-0.00175
-0.30858	8588.85	9923.26	10772.8	9077.16	-0.50111	121892	122041	159706	85405.2	12665.1	-0.96	9.54684e-05	0.000104201	-0.96	1.28799e-05	1.83366e-05	-1.095	1.64214e-06	1.85318e-06	-0.98	-0.08991	-0.98	-0.2893	-1.11	-0.06084
-0.30531	8608.07	9923.92	10772.8	9074.41	-0.49781	121973	122073	159706	85421.4	12665.1	-0.94	9.28266e-05	0.000100584	-0.94	1.19606e-05	1.71768e-05	-1.08	1.33377e-06	1.58565e-06	-0.96	-0.08381	-0.96	-0.29759	-1.095	-0.11388
-0.30205	8621.43	9924.57	10772.8	9075.78	-0.49451	121827	122091	159738	85421.4	12665.1	-0.92	9.0235e-05	9.7012e-05	-0.92	1.11331e-05	1.60786e-05	-1.065	1.10345e-06	1.37474e-06	-0.94	-0.07712	-0.94	-0.30368	-1.08	-0.15885
-0.29878	8627.38	9924.57	10772.8	9074.41	-0.49122	121883	122085	159706	85421.4	12665.1	-0.9	8.76958e-05	9.34853e-05	-0.9	1.03854e-05	1.50328e-05	-1.05	9.28554e-07	1.20476e-06	-0.92	-0.06986	-0.92	-0.30759	-1.065	-0.19734
-0.29552	8625.89	9925.23	10772.8	9075.78	-0.48792	121880	122118	159713	85437.6	12665.1	-0.88	8.52056e-05	9.00133e-05	-0.88	9.70539e-06	1.40318e-05	-1.035	7.92464e-07	1.06469e-06	-0.9	-0.06193	-0.9	-0.30915	-1.05	-0.22926
-0.29225	8599.93	9924.57	10773.5	9075.78	-0.48462	121622	122097	159713	85437.6	12662.8	-0.86	8.27639e-05	8.65937e-05	-0.86	9.08411e-06	1.30723e-05	-1.02	6.85702e-07	9.49612e-07	-0.88	-0.05341	-0.88	-0.30833	-1.035	-0.25568
-0.28899	8618.46	9924.57	10773.5	9077.16	-0.48133	121908	122109	159706	85437.6	12662.8	-0.84	8.03661e-05	8.32287e-05	-0.84	8.51425e-06	1.21518e-05	-1.005	5.99668e-07	8.52563e-07	-0.86	-0.04423	-0.86	-0.30509	-1.02	-0.27791
-0.28572	8579.27	9923.26	10773.9	9074.41	-0.47803	121615	122097	159725	85405.2	12665.1	-0.82	7.80131e-05	7.99266e-05	-0.82	7.99047e-06	1.12706e-05	-0.99	5.29935e-07	7.70599e-07	-0.84	-0.03439	-0.84	-0.29934	-1.005	-0.29663
-0.28246	8608.07	9924.57	10773.9	9075.78	-0.47473	121951	122106	159713	85421.4	12665.1	-0.8	7.56923e-05	7.66716e-05	-0.8	7.50576e-06	1.04276e-05	-0.975	4.72027e-07	6.99755e-07	-0.82	-0.02394	-0.82	-0.29103	-0.99	-0.31231
-0.27919	8601.41	9925.89	10773.9	9077.16	-0.47144	121859	122094	159725	85421.4	12667.4	-0.78	7.34204e-05	7.34937e-05	-0.78	7.06007e-06	9.63022e-06	-0.96	4.23728e-07	6.38418e-07	-0.8	-0.01277	-0.8	-0.2802	-0.975	-0.32544
-0.27593	8613.26	9925.23	10773.5	9074.41	-0.46814	121913	122112	159719	85405.2	12665.1	-0.76	7.11893e-05	7.03869e-05	-0.76	6.64843e-06	8.87778e-06	-0.945	3.82776e-07	5.84505e-07	-0.78	-0.000997364	-0.78	-0.26688	-0.96	-0.33628
-0.27266	8622.92	9925.89	10773.5	9077.16	-0.46484	122071	122109	159725	85421.4	12662.8	-0.74	6.89923e-05	6.73452e-05	-0.74	6.26681e-06	8.16992e-06	-0.93	3.4752e-07	5.36366e-07	-0.76	0.0114	-0.76	-0.25112	-0.945	-0.34513
-0.2694	8622.18	9926.54	10773.9	9073.04	-0.46155	122021	122106	159725	85405.2	12662.8	-0.72	6.68303e-05	6.43748e-05	-0.72	5.91273e-06	7.50766e-06	-0.915	3.1713e-07	4.93362e-07	-0.74	0.02446	-0.74	-0.23294	-0.93	-0.35208
-0.26613	8602.15	9925.89	10774.7	9074.41	-0.45825	122191	122133	159738	85405.2	12665.1	-0.7	6.47048e-05	6.14807e-05	-0.7	5.58349e-06	6.89053e-06	-0.9	2.90607e-07	4.54488e-07	-0.72	0.03814	-0.72	-0.21244	-0.915	-0.35721
-0.26286	8605.85	9925.89	10775.1	9075.78	-0.45495	122003	122115	159751	85421.4	12665.1	-0.68	6.2615e-05	5.86608e-05	-0.68	5.27634e-06	6.31733e-06	-0.885	2.67096e-07	4.18918e-07	-0.7	0.05244	-0.7	-0.18969	-0.9	-0.36058
-0.2596	8611.04	9926.54	10774.7	9077.16	-0.45166	121893	122184	159738	85421.4	12667.4	-0.66	6.05631e-05	5.59196e-05	-0.66	4.98898e-06	5.78665e-06	-0.87	2.46394e-07	3.86472e-07	-0.68	0.06741	-0.68	-0.16478	-0.885	-0.36241
-0.25633	8616.23	9926.54	10775.1	9073.04	-0.44836	121821	122154	159751	85421.4	12665.1	-0.64	5.85503e-05	5.32592e-05	-0.64	4.71914e-06	5.29633e-06	-0.855	2.2793e-07	3.56594e-07	-0.66	0.08304	-0.66	-0.13785	-0.87	-0.36245
-0.25307	8619.95	9928.51	10774.7	9074.41	-0.44506	121724	122172	159732	85421.4	12662.8	-0.62	5.658e-05	5.06793e-05	-0.62	4.4649e-06	4.8446e-06	-0.84	2.11385e-07	3.28973e-07	-0.64	0.09935	-0.64	-0.10898	-0.855	-0.36081
-0.2498	8615.49	9927.86	10774.7	9074.41	-0.44177	121813	122166	159732	85405.2	12667.4	-0.6	5.46562e-05	4.81829e-05	-0.6	4.22463e-06	4.42946e-06	-0.825	1.96371e-07	3.03339e-07	-0.62	0.11643	-0.62	-0.07838	-0.84	-0.35744
-0.24654	8606.59	9926.54	10774.7	9075.78	-0.43847	121697	122136	159732	85421.4	12662.8	-0.58	5.27814e-05	4.57695e-05	-0.58	3.99692e-06	4.04875e-06	-0.81	1.82855e-07	2.79701e-07	-0.6	0.13435	-0.6	-0.04624	-0.825	-0.35264
-0.24327	8625.15	9927.86	10775.5	9074.41	-0.43517	121999	122151	159738	85405.2	12665.1	-0.56	5.09578e-05	4.34389e-05	-0.56	3.78051e-06	3.70043e-06	-0.795	1.70602e-07	2.57813e-07	-0.58	0.1532	-0.58	-0.0128	-0.81	-0.34625
-0.24001	8609.56	9927.86	10776.2	9074.41	-0.43188	121700	122151	159738	85421.4	12662.8	-0.54	4.91798e-05	4.11791e-05	-0.54	3.57377e-06	3.3811e-06	-0.78	1.59393e-07	2.37443e-07	-0.56	0.17309	-0.56	0.02164	-0.795	-0.33827
-0.23674	8622.92	9929.17	10775.9	9074.41	-0.42858	122278	122160	159738	85405.2	12667.4	-0.52	4.74636e-05	3.90108e-05	-0.52	3.37804e-06	3.09151e-06	-0.765	1.49242e-07	2.18721e-07	-0.54	0.19429	-0.54	0.05698	-0.78	-0.32871
-0.23348	8621.43	9929.17	10775.9	9074.41	-0.42528	121941	122166	159751	85437.6	12669.7	-0.5	4.5799e-05	3.69175e-05	-0.5	3.19218e-06	2.82797e-06	-0.75	1.39954e-07	2.01452e-07	-0.52	0.21668	-0.52	0.09268	-0.765	-0.31766
-0.23021	8622.92	9928.51	10775.5	9074.41	-0.42199	122308	122196	159738	85421.4	12667.4	-0.48	4.41836e-05	3.48993e-05	-0.48	3.01642e-06	2.58866e-06	-0.735	1.31432e-07	1.85447e-07	-0.5	0.24058	-0.5	0.12879	-0.75	-0.30527
-0.22695	8625.15	9929.17	10775.9	9075.78	-0.41869	121976	122157	159744	85405.2	12665.1	-0.46	4.26113e-05	3.29532e-05	-0.46	2.85106e-06	2.37156e-06	-0.72	1.23581e-07	1.70635e-07	-0.48	0.26603	-0.48	0.16524	-0.735	-0.29127
-0.22368	8605.11	9929.17	10776.2	9075.78	-0.41539	121932	122196	159744	85405.2	12667.4	-0.44	4.1065e-05	3.1065e-05	-0.44	2.69554e-06	2.17355e-06	-0.705	1.16414e-07	1.57068e-07	-0.46	0.29309	-0.46	0.20219	-0.72	-0.27576
-0.22042	8619.95	9928.51	10776.2	9074.41	-0.4121	121825	122175	159770	85405.2	12667.4	-0.42	3.95458e-05	2.92464e-05	-0.42	2.55108e-06	1.99417e-06	-0.69	1.09793e-07	1.44575e-07	-0.44	0.32191	-0.44	0.24016	-0.705	-0.25883
-0.21715	8611.04	9928.51	10776.6	9074.41	-0.4088	121784	122205	159757	85405.2	12665.1	-0.4	3.80354e-05	2.74881e-05	-0.4	2.41704e-06	1.83075e-06	-0.675	1.03687e-07	1.33084e-07	-0.42	0.35216	-0.42	0.27927	-0.69	-0.24058
-0.21388	8625.15	9929.17	10776.6	9074.41	-0.4055	121754	122220	159770	85372.8	12665.1	-0.38	3.65193e-05	2.57868e-05	-0.38	2.29268e-06	1.68128e-06	-0.66	9.80059e-08	1.22471e-07	-0.4	0.3837	-0.4	0.32025	-0.675	-0.22089
-0.21062	8643.04	9930.49	10777	9074.41	-0.40221	121721	122196	159757	85389	12667.4	-0.36	3.4986e-05	2.4142e-05	-0.36	2.17704e-06	1.54399e-06	-0.645	9.27658e-08	1.12754e-07	-0.38	0.4162	-0.38	0.36365	-0.66	-0.19976
-0.20735	8633.34	9931.8	10777	9075.78	-0.39891	121954	122205	159738	85421.4	12667.4	-0.34	3.34216e-05	2.25521e-05	-0.34	2.06855e-06	1.41726e-06	-0.63	8.79007e-08	1.03826e-07	-0.36	0.44918	-0.36	0.41001	-0.645	-0.17727
-0.20409	8625.15	9930.49	10776.6	9073.04	-0.39561	121809	122193	159757	85421.4	12665.1	-0.32	3.18116e-05	2.10097e-05	-0.32	1.96498e-06	1.2993e-06	-0.615	8.33431e-08	9.55806e-08	-0.34	0.48197	-0.34	0.45954	-0.63	-0.15338
-0.20082	8618.46	9930.49	10777.4	9075.78	-0.39232	122189	122181	159751	85405.2	12667.4	-0.3	3.01624e-05	1.95234e-05	-0.3	1.86488e-06	1.18992e-06	-0.6	7.91138e-08	8.80567e-08	-0.32	0.51414	-0.32	0.51234	-0.615	-0.12803
-0.19756	8614.01	9929.17	10777.8	9073.04	-0.38902	122114	122190	159757	85389	12669.7	-0.28	2.84686e-05	1.80858e-05	-0.28	1.76571e-06	1.08776e-06	-0.585	7.51619e-08	8.11538e-08	-0.3	0.54494	-0.3	0.56723	-0.6	-0.10156
-0.19429	8606.59	9930.49	10777.4	9074.41	-0.38572	122095	122193	159757	85405.2	12667.4	-0.26	2.67359e-05	1.66918e-05	-0.26	1.66525e-06	9.92015e-07	-0.57	7.14419e-08	7.4793e-08	-0.28	0.57409	-0.28	0.62325	-0.585	-0.07383
-0.19103	8643.04	9931.8	10778.2	9074.41	-0.38243	122167	122217	159783	85405.2	12669.7	-0.24	2.49736e-05	1.53372e-05	-0.24	1.56165e-06	9.01906e-07	-0.555	6.79712e-08	6.89986e-08	-0.26	0.60174	-0.26	0.67865	-0.57	-0.0448
-0.18776	8625.89	9931.14	10778.6	9074.41	-0.37913	121847	122217	159776	85405.2	12667.4	-0.22	2.31902e-05	1.40162e-05	-0.22	1.45374e-06	8.16614e-07	-0.54	6.47048e-08	6.36927e-08	-0.24	0.6283	-0.24	0.7315	-0.555	-0.01489
-0.1845	8653.51	9931.8	10777.4	9074.41	-0.37583	121935	122243	159770	85372.8	12667.4	-0.2	2.13941e-05	1.27239e-05	-0.2	1.34153e-06	7.35419e-07	-0.525	6.16178e-08	5.88216e-08	-0.22	0.65453	-0.22	0.7802	-0.54	0.01589
-0.18123	8636.32	9932.46	10778.2	9073.04	-0.37254	121796	122225	159770	85405.2	12665.1	-0.18	1.95834e-05	1.14533e-05	-0.18	1.22621e-06	6.57618e-07	-0.51	5.8721e-08	5.43885e-08	-0.2	0.68141	-0.2	0.82417	-0.525	0.04754
-0.17797	8619.95	9932.46	10777.8	9073.04	-0.36924	121877	122240	159770	85389	12667.4	-0.16	1.77554e-05	1.02024e-05	-0.16	1.11014e-06	5.82907e-07	-0.495	5.59713e-08	5.03192e-08	-0.18	0.70985	-0.18	0.86462	-0.51	0.07966
-0.1747	8621.43	9931.8	10779	9073.04	-0.36594	121743	122225	159783	85372.8	12665.1	-0.14	1.5877e-05	8.9528e-06	-0.14	9.94051e-07	5.10128e-07	-0.48	5.33862e-08	4.66198e-08	-0.16	0.74032	-0.16	0.9045	-0.495	0.11232
-0.17144	8608.07	9932.46	10778.6	9074.41	-0.36265	121947	122240	159783	85389	12669.7	-0.12	1.39213e-05	7.69384e-06	-0.12	8.78203e-07	4.38487e-07	-0.465	5.09398e-08	4.32381e-08	-0.14	0.77341	-0.14	0.94863	-0.48	0.14514
-0.16817	8625.89	9932.46	10779	9074.41	-0.35935	121870	122252	159795	85372.8	12669.7	-0.1	1.18552e-05	6.41277e-06	-0.1	7.60389e-07	3.66782e-07	-0.45	4.86073e-08	4.01241e-08	-0.12	0.80941	-0.12	1.0028	-0.465	0.17812
-0.1649	8628.87	9932.46	10778.6	9074.41	-0.35605	121962	122222	159764	85372.8	12667.4	-0.08	9.64847e-06	5.09595e-06	-0.08	6.35754e-07	2.93471e-07	-0.435	4.64019e-08	3.72844e-08	-0.1	0.84869	-0.1	1.07314	-0.45	0.21142
-0.16164	8640.8	9933.77	10779	9074.41	-0.35275	122092	122246	159783	85389	12667.4	-0.06	7.29391e-06	3.7392e-06	-0.06	4.97621e-07	2.17187e-07	-0.42	4.42934e-08	3.46613e-08	-0.08	0.89336	-0.08	1.16633	-0.435	0.24454
-0.15837	8631.11	9934.43	10779	9074.41	-0.34946	121977	122211	159783	85340.4	12667.4	-0.04	4.82219e-06	2.36252e-06	-0.04	3.39675e-07	1.37722e-07	-0.405	4.22942e-08	3.22591e-08	-0.06	0.95066	-0.06	1.29121	-0.42	0.27789
-0.15511	8619.2	9933.77	10779	9074.41	-0.34616	122107	122234	159776	85372.8	12665.1	-0.02	2.33583e-06	1.05889e-06	-0.02	1.65285e-07	6.06087e-08	-0.39	4.03841e-08	3.0038e-08	-0.04	1.04112	-0.04	1.46638	-0.405	0.31108
-0.15184	8619.2	9933.12	10779	9074.41	-0.34286	121915	122231	159802	85372.8	12667.4	-0.01	1.14679e-06	4.89264e-07	-0.01	7.91959e-08	2.73989e-08	-0.375	3.85488e-08	2.79715e-08	-0.02	1.20592	-0.02	1.72708	-0.39	0.34443
-0.14858	8625.15	9933.77	10779.7	9074.41	-0.33957	121887	122258	159815	85389	12665.1	0.01	1.16681e-06	4.97386e-07	0.01	8.20326e-08	2.80679e-08	-0.36	3.67961e-08	2.6061e-08	-0.01	1.3439	-0.01	1.89048	-0.375	0.37815
-0.14531	8623.66	9934.43	10779.7	9074.41	-0.33627	121828	122270	159815	85372.8	12667.4	0.02	2.38166e-06	1.07555e-06	0.02	1.73789e-07	6.23679e-08	-0.345	3.51026e-08	2.4271e-08	0.01	1.34588	0.01	1.92265	-0.36	0.41192
-0.14205	8636.32	9935.75	10779.7	9074.41	-0.33297	121724	122273	159802	85372.8	12667.4	0.04	4.97679e-06	2.42448e-06	0.04	3.64198e-07	1.43556e-07	-0.33	3.34797e-08	2.26085e-08	0.02	1.21436	0.02	1.78651	-0.345	0.44628
-0.13878	8632.6	9935.75	10779.3	9073.04	-0.32968	121777	122291	159815	85372.8	12667.4	0.06	7.55374e-06	3.83813e-06	0.06	5.36939e-07	2.26703e-07	-0.315	3.19105e-08	2.10516e-08	0.04	1.05272	0.04	1.53698	-0.33	0.48085
-0.13552	8628.13	9935.75	10779.7	9073.04	-0.32638	121783	122249	159808	85372.8	12667.4	0.08	1.00262e-05	5.2322e-06	0.08	6.87943e-07	3.06457e-07	-0.3	3.03848e-08	1.9588e-08	0.06	0.96808	0.06	1.36847	-0.315	0.51582
-0.13225	8620.69	9935.09	10780.1	9073.04	-0.32308	121903	122267	159815	85372.8	12667.4	0.1	1.23547e-05	6.58153e-06	0.1	8.20843e-07	3.82532e-07	-0.285	2.89139e-08	1.82239e-08	0.08	0.91625	0.08	1.24483	-0.3	0.55119
-0.12899	8634.09	9935.75	10780.1	9074.41	-0.31979	121905	122231	159821	85389	12667.4	0.12	1.45347e-05	7.88926e-06	0.12	9.40702e-07	4.56068e-07	-0.27	2.74869e-08	1.69448e-08	0.1	0.87718	0.1	1.14582	-0.285	0.58659
-0.12572	8617.72	9935.09	10780.1	9074.41	-0.31649	122038	122279	159827	85405.2	12669.7	0.14	1.65765e-05	9.16455e-06	0.14	1.05179e-06	5.28432e-07	-0.255	2.61005e-08	1.57447e-08	0.12	0.84234	0.12	1.06264	-0.27	0.62214
-0.12245	8647.53	9936.41	10780.5	9074.41	-0.31319	122037	122252	159827	85372.8	12669.7	0.16	1.8496e-05	1.04185e-05	0.16	1.15713e-06	6.00851e-07	-0.24	2.47513e-08	1.46165e-08	0.14	0.80876	0.14	0.9904	-0.255	0.65773
-0.11919	8628.87	9935.75	10780.9	9071.67	-0.3099	122053	122282	159815	85372.8	12667.4	0.18	2.03175e-05	1.16667e-05	0.18	1.25989e-06	6.74777e-07	-0.225	2.34304e-08	1.35468e-08	0.16	0.7753	0.16	0.92582	-0.24	0.69338
-0.11592	8646.03	9937.72	10780.5	9074.41	-0.3066	122077	122294	159834	85372.8	12669.7	0.2	2.20612e-05	1.29203e-05	0.2	1.36179e-06	7.51353e-07	-0.21	2.21454e-08	1.25383e-08	0.18	0.7415	0.18	0.86712	-0.225	0.72959
-0.11266	8631.85	9937.07	10779.7	9073.04	-0.3033	121827	122270	159834	85372.8	12667.4	0.22	2.37529e-05	1.41963e-05	0.22	1.46462e-06	8.32103e-07	-0.195	2.08817e-08	1.15768e-08	0.2	0.70748	0.2	0.81245	-0.21	0.76622
-0.10939	8621.43	9936.41	10780.5	9074.41	-0.30001	122050	122294	159827	85356.6	12667.4	0.24	2.5398e-05	1.54964e-05	0.24	1.56875e-06	9.17616e-07	-0.18	1.96336e-08	1.06445e-08	0.22	0.67318	0.22	0.76014	-0.195	0.80375
-0.10613	8619.2	9935.75	10780.5	9073.04	-0.29671	121519	122285	159840	85356.6	12669.7	0.26	2.70185e-05	1.68351e-05	0.26	1.67515e-06	1.00919e-06	-0.165	1.83813e-08	9.74539e-09	0.24	0.63896	0.24	0.70959	-0.18	0.84448
-0.10286	8631.85	9937.72	10780.9	9074.41	-0.29341	121899	122312	159840	85356.6	12667.4	0.28	2.86276e-05	1.82218e-05	0.28	1.78424e-06	1.10774e-06	-0.15	1.71272e-08	8.8725e-09	0.26	0.60489	0.26	0.6599	-0.165	0.88615
-0.0996	8631.11	9937.72	10781.7	9074.41	-0.29012	121554	122291	159853	85389	12672	0.3	3.02353e-05	1.96633e-05	0.3	1.89616e-06	1.21382e-06	-0.135	1.58493e-08	8.00988e-09	0.28	0.57106	0.28	0.6107	-0.15	0.93037
-0.09633	8641.55	9939.04	10780.9	9071.67	-0.28682	121922	122312	159847	85389	12669.7	0.32	3.18489e-05	2.11652e-05	0.32	2.01104e-06	1.3282e-06	-0.12	1.45276e-08	7.14872e-09	0.3	0.53765	0.3	0.56214	-0.135	0.97872
-0.09307	8649.02	9937.72	10781.7	9073.04	-0.28352	121925	122303	159847	85405.2	12667.4	0.34	3.34716e-05	2.27286e-05	0.34	2.12907e-06	1.45128e-06	-0.105	1.31338e-08	6.27709e-09	0.32	0.50478	0.32	0.51411	-0.12	1.0322
-0.0898	8630.36	9938.38	10781.3	9071.67	-0.28023	122116	122303	159834	85372.8	12667.4	0.36	3.51056e-05	2.43548e-05	0.36	2.25061e-06	1.58373e-06	-0.09	1.16528e-08	5.39193e-09	0.34	0.47266	0.34	0.46703	-0.105	1.09234
-0.08654	8631.11	9939.04	10781.7	9074.41	-0.27693	122063	122291	159840	85356.6	12667.4	0.38	3.67522e-05	2.60434e-05	0.38	2.37625e-06	1.72663e-06	-0.075	1.00381e-08	4.48146e-09	0.36	0.44142	0.36	0.42108	-0.09	1.16116
-0.08327	8623.66	9938.38	10781.7	9073.04	-0.27363	122105	122291	159853	85356.6	12667.4	0.4	3.84082e-05	2.77907e-05	0.4	2.50646e-06	1.88123e-06	-0.06	8.26671e-09	3.53933e-09	0.38	0.41119	0.38	0.37624	-0.075	1.23992
-0.08001	8626.64	9939.7	10782.4	9073.04	-0.27034	122046	122309	159853	85372.8	12672	0.42	4.00747e-05	2.95978e-05	0.42	2.64204e-06	2.04932e-06	-0.045	6.30304e-09	2.56688e-09	0.4	0.38205	0.4	0.33235	-0.06	1.33567
-0.07674	8646.03	9939.04	10782.4	9073.04	-0.26704	121788	122330	159859	85356.6	12669.7	0.44	4.17501e-05	3.14642e-05	0.44	2.78366e-06	2.23284e-06	-0.03	4.15363e-09	1.5865e-09	0.42	0.35398	0.42	0.28923	-0.045	1.45553
-0.07347	8647.53	9939.7	10781.7	9073.04	-0.26374	121939	122336	159859	85372.8	12672	0.46	4.34338e-05	3.33875e-05	0.46	2.93189e-06	2.43366e-06	-0.015	1.95971e-09	6.91802e-10	0.44	0.32691	0.44	0.24669	-0.03	1.61811
-0.07021	8649.77	9941.02	10781.7	9073.04	-0.26045	121733	122330	159866	85372.8	12669.7	0.48	4.51306e-05	3.53751e-05	0.48	3.08772e-06	2.65446e-06	-0.01	1.2707e-09	4.37224e-10	0.46	0.3009	0.46	0.20472	-0.015	1.83276
-0.06694	8636.32	9939.7	10781.3	9073.04	-0.25715	121827	122324	159872	85356.6	12669.7	0.5	4.68423e-05	3.7429e-05	0.5	3.25183e-06	2.89733e-06	0.01	1.25532e-09	4.3055e-10	0.48	0.27577	0.48	0.16322	0.015	1.83601
-0.06368	8631.11	9939.7	10782.4	9073.04	-0.25385	121830	122312	159878	85356.6	12669.7	0.52	4.85702e-05	3.95506e-05	0.52	3.42491e-06	3.16442e-06	0.015	1.93103e-09	6.80897e-10	0.5	0.2515	0.5	0.12235	0.03	1.61193
-0.06041	8628.13	9940.36	10782.8	9073.04	-0.25056	121853	122315	159872	85372.8	12669.7	0.54	5.03195e-05	4.17462e-05	0.54	3.60799e-06	3.45811e-06	0.03	4.06557e-09	1.55654e-09	0.52	0.22805	0.52	0.08232	0.045	1.43969
-0.05715	8628.87	9940.36	10782.8	9073.04	-0.24726	122154	122336	159866	85372.8	12669.7	0.56	5.20917e-05	4.40173e-05	0.56	3.80187e-06	3.78029e-06	0.045	6.14137e-09	2.51727e-09	0.54	0.20537	0.54	0.04334	0.06	1.30979
-0.05388	8649.77	9941.02	10782.4	9074.41	-0.24396	122025	122321	159872	85356.6	12667.4	0.58	5.38899e-05	4.63642e-05	0.58	4.00774e-06	4.13299e-06	0.06	8.04078e-09	3.48117e-09	0.56	0.18344	0.56	0.00571	0.075	1.20688
-0.05062	8647.53	9941.02	10782.8	9073.04	-0.24067	122137	122336	159878	85372.8	12672	0.6	5.5711e-05	4.87839e-05	0.6	4.22595e-06	4.51662e-06	0.075	9.73543e-09	4.4114e-09	0.58	0.16232	0.58	-0.0303	0.09	1.12297
-0.04735	8659.51	9942.33	10782.4	9071.67	-0.23737	122122	122333	159872	85372.8	12669.7	0.62	5.75762e-05	5.1302e-05	0.62	4.46044e-06	4.93724e-06	0.09	1.12782e-08	5.31245e-09	0.6	0.142	0.6	-0.06436	0.105	1.05404
-0.04409	8641.55	9941.68	10782.8	9071.67	-0.23407	122218	122354	159872	85356.6	12667.4	0.64	5.94665e-05	5.3887e-05	0.64	4.70996e-06	5.3919e-06	0.105	1.27282e-08	6.19667e-09	0.62	0.1223	0.62	-0.09657	0.12	0.99746
-0.04082	8633.34	9941.68	10782.8	9073.04	-0.23078	122089	122336	159891	85356.6	12669.7	0.66	6.13932e-05	5.65553e-05	0.66	4.97739e-06	5.88412e-06	0.12	1.41184e-08	7.06819e-09	0.64	0.10354	0.64	-0.12647	0.135	0.95083
-0.03756	8625.89	9942.33	10783.6	9073.04	-0.22748	122090	122360	159891	85356.6	12674.3	0.68	6.33563e-05	5.93056e-05	0.68	5.26451e-06	6.41561e-06	0.135	1.54905e-08	7.94045e-09	0.66	0.08554	0.66	-0.1541	0.15	0.91137
-0.03429	8636.32	9942.99	10783.2	9071.67	-0.22418	122006	122342	159898	85356.6	12672	0.7	6.53588e-05	6.21292e-05	0.7	5.57353e-06	6.98822e-06	0.15	1.68749e-08	8.82869e-09	0.68	0.0683	0.68	-0.17942	0.165	0.87653
-0.03103	8637.07	9942.99	10783.6	9073.04	-0.22089	121975	122381	159910	85372.8	12672	0.72	6.74014e-05	6.50331e-05	0.72	5.90673e-06	7.60343e-06	0.165	1.82673e-08	9.73461e-09	0.7	0.05198	0.7	-0.20244	0.18	0.84428
-0.02776	8649.77	9942.99	10783.6	9073.04	-0.21759	122014	122366	159891	85356.6	12672	0.74	6.94941e-05	6.80228e-05	0.74	6.26816e-06	8.26554e-06	0.18	1.96736e-08	1.06674e-08	0.72	0.03642	0.72	-0.22315	0.195	0.81237
-0.02449	8649.77	9942.99	10783.6	9073.04	-0.21429	121949	122369	159891	85340.4	12667.4	0.76	7.16238e-05	7.10704e-05	0.76	6.65789e-06	8.97032e-06	0.195	2.10891e-08	1.16362e-08	0.74	0.02163	0.74	-0.24165	0.21	0.77916
-0.02123	8635.58	9942.99	10783.2	9073.04	-0.211	122096	122348	159898	85340.4	12672	0.78	7.37963e-05	7.41841e-05	0.78	7.07967e-06	9.71974e-06	0.21	2.2488e-08	1.26397e-08	0.76	0.00779	0.76	-0.25779	0.225	0.74379
-0.01796	8628.13	9942.99	10784	9073.04	-0.2077	122094	122363	159904	85340.4	12672	0.8	7.60182e-05	7.73671e-05	0.8	7.53779e-06	1.05155e-05	0.225	2.3872e-08	1.36897e-08	0.78	-0.00523	0.78	-0.27162	0.24	0.70631
-0.0147	8640.06	9943.65	10784.4	9073.04	-0.2044	122174	122360	159917	85356.6	12667.4	0.82	7.8288e-05	8.06109e-05	0.82	8.0355e-06	1.13564e-05	0.24	2.52424e-08	1.47936e-08	0.8	-0.01744	0.8	-0.28317	0.255	0.66699
-0.01143	8631.11	9943.65	10784.8	9071.67	-0.20111	122238	122390	159910	85356.6	12672	0.84	8.06104e-05	8.39206e-05	0.84	8.5777e-06	1.22425e-05	0.255	2.65909e-08	1.59514e-08	0.82	-0.02882	0.82	-0.29243	0.27	0.62641
-0.00817	8664.76	9944.31	10784.4	9073.04	-0.19781	122233	122396	159917	85340.4	12674.3	0.86	8.2992e-05	8.72985e-05	0.86	9.17069e-06	1.31759e-05	0.27	2.79345e-08	1.71756e-08	0.84	-0.03944	0.84	-0.29935	0.285	0.5852
-0.0049	8640.8	9944.31	10784	9073.04	-0.19451	122275	122387	159910	85356.6	12667.4	0.88	8.54188e-05	9.07161e-05	0.88	9.81736e-06	1.41518e-05	0.285	2.92936e-08	1.84794e-08	0.86	-0.04933	0.86	-0.30398	0.3	0.54435
-0.00164	8661.01	9944.31	10784	9071.67	-0.19121	122195	122384	159910	85356.6	12674.3	0.9	8.79001e-05	9.41883e-05	0.9	1.05269e-05	1.51755e-05	0.3	3.06721e-08	1.98609e-08	0.88	-0.05839	0.88	-0.30628	0.315	0.50424
0.00163	8636.32	9944.31	10784.4	9071.67	-0.18792	122164	122372	159904	85324.2	12672	0.92	9.04387e-05	9.77113e-05	0.92	1.13096e-05	1.62524e-05	0.315	3.20912e-08	2.13338e-08	0.9	-0.06676	0.9	-0.30632	0.33	0.46548
0.00489	8635.58	9944.31	10785.2	9073.04	-0.18462	122068	122381	159917	85308.1	12672	0.94	9.30344e-05	0.000101278	0.94	1.2177e-05	1.73889e-05	0.33	3.35727e-08	2.2909e-08	0.92	-0.07443	0.92	-0.30413	0.345	0.428
0.00816	8630.36	9944.97	10784.4	9073.04	-0.18133	122041	122372	159930	85324.2	12672	0.96	9.56887e-05	0.000104895	0.96	1.31438e-05	1.85958e-05	0.345	3.51406e-08	2.46082e-08	0.94	-0.0814	0.94	-0.29973	0.36	0.3924
0.01142	8647.53	9944.31	10785.2	9071.67	-0.17803	122084	122393	159942	85356.6	12672	0.98	9.84011e-05	0.000108549	0.98	1.42278e-05	1.98867e-05	0.36	3.67949e-08	2.64256e-08	0.96	-0.08777	0.96	-0.29318	0.375	0.35837
0.01469	8641.55	9946.29	10784.4	9073.04	-0.17473	122047	122405	159930	85356.6	12672	1	0.000101175	0.000112247	1	1.54518e-05	2.12786e-05	0.375	3.856e-08	2.83869e-08	0.98	-0.09349	0.98	-0.28456	0.39	0.3257
0.01795	8655.01	9945.63	10785.2	9071.67	-0.17143	122227	122411	159930	85356.6	12674.3	1.02	0.000104007	0.000115996	1.02	1.68413e-05	2.27924e-05	0.39	4.04493e-08	3.05117e-08	1	-0.09864	1	-0.27383	0.405	0.29412
0.02122	8643.79	9946.29	10784.8	9073.04	-0.16814	122152	122417	159930	85356.6	12669.7	1.04	0.0001069	0.000119761	1.04	1.84286e-05	2.44523e-05	0.405	4.24703e-08	3.28178e-08	1.02	-0.10336	1.02	-0.2611	0.42	0.26324
0.02449	8639.31	9946.29	10785.2	9071.67	-0.16484	122383	122402	159917	85340.4	12672	1.06	0.000109853	0.000123565	1.06	2.02496e-05	2.62852e-05	0.42	4.46461e-08	3.53425e-08	1.04	-0.10739	1.04	-0.24634	0.435	0.23304
0.02775	8639.31	9946.29	10785.2	9073.04	-0.16154	122074	122405	159936	85324.2	12672	1.08	0.000112863	0.000127393	1.08	2.23448e-05	2.83225e-05	0.435	4.69632e-08	3.80873e-08	1.06	-0.11097	1.06	-0.22962	0.45	0.20315
0.03102	8626.64	9947.61	10785.5	9073.04	-0.15825	122343	122411	159936	85356.6	12674.3	1.1	0.000115947	0.000131248	1.1	2.47636e-05	3.05995e-05	0.45	4.94318e-08	4.10853e-08	1.08	-0.11406	1.08	-0.21106	0.465	0.17344
0.03428	8642.3	9946.95	10785.2	9073.04	-0.15495	122092	122420	159942	85340.4	12676.6	1.12	0.000119081	0.000135134	1.12	2.75533e-05	3.31509e-05	0.465	5.20585e-08	4.43639e-08	1.1	-0.11658	1.1	-0.19072	0.48	0.14349
0.03755	8653.51	9947.61	10785.5	9071.67	-0.15165	122157	122426	159936	85356.6	12669.7	1.14	0.00012227	0.000139044	1.14	3.07607e-05	3.60129e-05	0.48	5.48658e-08	4.7981e-08	1.12	-0.11879	1.12	-0.16885	0.495	0.11359
0.04081	8649.77	9948.27	10785.5	9073.04	-0.14836	122023	122432	159936	85340.4	12674.3	1.16	0.000125523	0.000142964	1.16	3.44269e-05	3.92202e-05	0.495	5.78287e-08	5.19299e-08	1.14	-0.12064	1.14	-0.14584	0.51	0.08357
0.04408	8651.27	9947.61	10785.5	9071.67	-0.14506	122096	122426	159942	85340.4	12672	1.18	0.000128835	0.000146909	1.18	3.85837e-05	4.2804e-05	0.51	6.09613e-08	5.62599e-08	1.16	-0.122	1.16	-0.12222	0.525	0.0535
0.04734	8637.82	9945.63	10785.5	9071.67	-0.14176	122052	122438	159955	85340.4	12672	1.2	0.000132207	0.000150873	1.2	4.32473e-05	4.6792e-05	0.525	6.42729e-08	6.10089e-08	1.18	-0.12303	1.18	-0.0986	0.54	0.02351
0.05061	8635.58	9947.61	10785.5	9073.04	-0.13847	122054	122435	159962	85324.2	12672	1.22	0.000135641	0.000154838	1.22	4.84118e-05	5.11981e-05	0.54	6.77751e-08	6.6218e-08	1.2	-0.12372	1.2	-0.07575	0.555	-0.00641
0.05387	8634.09	9947.61	10786.3	9073.04	-0.13517	122141	122444	159981	85340.4	12678.9	1.24	0.00013913	0.000158818	1.24	5.40438e-05	5.60239e-05	0.555	7.14926e-08	7.19538e-08	1.22	-0.12398	1.22	-0.05442	0.57	-0.03585
0.05714	8646.78	9948.27	10786.7	9071.67	-0.13187	122097	122465	159968	85324.2	12676.6	1.26	0.000142678	0.000162807	1.26	6.01026e-05	6.1255e-05	0.57	7.54089e-08	7.82126e-08	1.24	-0.12397	1.24	-0.03534	0.585	-0.06469
0.0604	8656.51	9949.59	10786.3	9071.67	-0.12858	122242	122462	159974	85324.2	12676.6	1.28	0.00014629	0.000166793	1.28	6.6532e-05	6.68632e-05	0.585	7.95594e-08	8.50619e-08	1.26	-0.12364	1.26	-0.01881	0.6	-0.09287
0.06367	8651.27	9948.93	10786.3	9071.67	-0.12528	122212	122468	159955	85340.4	12672	1.3	0.000149965	0.0001708	1.3	7.32871e-05	7.28256e-05	0.6	8.39632e-08	9.25595e-08	1.28	-0.12292	1.28	-0.00495	0.615	-0.12027
0.06694	8651.27	9949.59	10785.9	9071.67	-0.12198	122209	122465	159962	85340.4	12674.3	1.32	0.000153703	0.000174808	1.32	8.03123e-05	7.90965e-05	0.615	8.86744e-08	1.00797e-07	1.3	-0.12198	1.3	0.00634	0.63	-0.14651
0.0702	8631.85	9949.59	10786.7	9073.04	-0.11869	122195	122462	159955	85308.1	12681.2	1.34	0.000157524	0.000178829	1.34	8.76046e-05	8.56745e-05	0.63	9.36721e-08	1.09752e-07	1.32	-0.12073	1.32	0.01537	0.645	-0.17165
0.07347	8635.58	9948.27	10786.3	9071.67	-0.11539	122106	122459	159968	85324.2	12672	1.36	0.000161396	0.000182849	1.36	9.50723e-05	9.24828e-05	0.645	9.9022e-08	1.19541e-07	1.34	-0.11914	1.34	0.02253	0.66	-0.19571
0.07673	8640.06	9949.59	10786.7	9071.67	-0.11209	122091	122471	159974	85324.2	12674.3	1.38	0.000165331	0.000186873	1.38	0.000102711	9.95151e-05	0.66	1.04789e-07	1.30288e-07	1.36	-0.11733	1.36	0.028	0.675	-0.21837
0.08	8646.78	9949.59	10786.7	9073.04	-0.1088	122051	122468	159974	85340.4	12674.3	1.4	0.00016934	0.000190894	1.4	0.00011051	0.000106751	0.675	1.10965e-07	1.41966e-07	1.38	-0.11528	1.38	0.03212	0.69	-0.23967
0.08326	8646.03	9950.25	10786.7	9071.67	-0.1055	122087	122507	159968	85340.4	12674.3	1.42	0.000173416	0.000194937	1.42	0.000118454	0.000114183	0.69	1.17634e-07	1.54715e-07	1.4	-0.11291	1.4	0.03521	0.705	-0.25968
0.08653	8664.01	9950.91	10787.1	9073.04	-0.1022	122065	122480	159981	85324.2	12676.6	1.44	0.000177566	0.000198996	1.44	0.000126506	0.000121784	0.705	1.24887e-07	1.68693e-07	1.42	-0.1104	1.42	0.0374	0.72	-0.27811
0.08979	8649.02	9950.25	10786.7	9071.67	-0.09891	122224	122480	159981	85308.1	12674.3	1.46	0.000181809	0.000203076	1.46	0.000134699	0.00012955	0.72	1.32723e-07	1.83855e-07	1.44	-0.10769	1.44	0.03877	0.735	-0.29511
0.09306	8634.83	9950.25	10787.1	9071.67	-0.09561	122169	122480	159974	85308.1	12674.3	1.48	0.000186107	0.000207167	1.48	0.000142943	0.000137434	0.735	1.41295e-07	2.00451e-07	1.46	-0.10472	1.46	0.03975	0.75	-0.31047
0.09635	8635.58	9950.25	10787.9	9074.41	-0.09231	122196	122504	159987	85308.1	12683.5	1.5	0.000190479	0.000211275	1.5	0.000151271	0.000145423	0.75	1.50593e-07	2.184e-07	1.48	-0.10166	1.48	0.04008	0.765	-0.32419
0.09959	8640.8	9950.91	10787.1	9073.04	-0.08902	122186	122498	159981	85356.6	12674.3							0.765	1.60751e-07	2.37863e-07	1.5	-0.09843	1.5	0.04021	0.78	-0.3363
0.10285	8637.82	9950.91	10787.5	9073.04	-0.08572	122181	122525	159987	85324.2	12672							0.78	1.7195e-07	2.59079e-07					0.795	-0.34661
0.10612	8664.76	9952.23	10787.9	9071.67	-0.08242	122175	122519	159987	85324.2	12672							0.795	1.84191e-07	2.81901e-07					0.81	-0.35515
0.10938	8653.51	9952.23	10787.5	9071.67	-0.07913	122131	122522	159987	85308.1	12672							0.81	1.97678e-07	3.06547e-07					0.825	-0.36193
0.11265	8658.76	9950.91	10787.5	9073.04	-0.07583	122063	122522	159987	85308.1	12672							0.825	2.12657e-07	3.33282e-07					0.84	-0.36687
0.11592	8639.31	9950.25	10787.9	9073.04	-0.07253	122186	122504	159987	85308.1	12674.3							0.84	2.29202e-07	3.62016e-07					0.855	-0.37
0.11918	8635.58	9950.91	10788.3	9070.29	-0.06924	122104	122519	160000	85308.1	12672							0.855	2.47715e-07	3.93197e-07					0.87	-0.37128
0.12245	8637.82	9951.57	10789.4	9071.67	-0.06594	122144	122528	160000	85324.2	12669.7							0.87	2.68336e-07	4.268e-07					0.885	-0.37076
0.12571	8649.77	9952.23	12295.1	7959.67	-0.06264	122138	122543	160006	85324.2	12672							0.885	2.91563e-07	4.63357e-07					0.9	-0.36839
0.12898	8658.01	15236.2	12295.1	7958.62	-0.05935	122229	122561	160000	85308.1	12672							0.9	3.1804e-07	5.03542e-07					0.915	-0.36414
0.13224	8656.51	15239.3	12294.6	7958.62	-0.05605	122159	122549	160006	85308.1	12672							0.915	3.48204e-07	5.4761e-07					0.93	-0.358
0.13551	20026.4	15236.2	12294.1	7958.62	-0.05275	122257	122546	160006	85308.1	12674.3							0.93	3.82958e-07	5.96505e-07					0.945	-0.34981
0.13877	20032.9	15237.7	12293.6	7956.5	-0.04946	122206	122552	160019	85308.1	12672							0.945	4.23663e-07	6.51602e-07					0.96	-0.33957
0.14207	20041.7	15236.2	12294.6	7956.5	-0.04616	122257	122549	160019	85324.2	12674.3							0.96	4.71349e-07	7.13702e-07					0.975	-0.32701
0.1453	20051.3	15237.7	12295.1	7955.45	-0.04286	122199	122570	160019	85308.1	12672							0.975	5.28133e-07	7.84761e-07					0.99	-0.31186
0.14857	20015.2	15239.3	12293.6	7956.5	-0.03957	122171	122561	160019	85324.2	12674.3							0.99	5.96681e-07	8.6709e-07					1.005	-0.29374
0.15183	20047.3	15240.8	12296.6	7955.45	-0.03627	122167	122585	160026	85324.2	12672							1.005	6.80526e-07	9.63566e-07					1.02	-0.27208
0.1551	20026.4	15257.9	12296.6	7955.45	-0.03297	122191	122588	160019	85308.1	12676.6							1.02	7.85223e-07	1.07873e-06					1.035	-0.2465
0.15836	20041.7	15259.4	12296.1	7955.45	-0.02968	122192	122582	160019	85308.1	12672							1.035	9.17185e-07	1.21724e-06					1.05	-0.21524
0.16163	20089.2	15259.4	12297.1	7955.45	-0.02638	122216	122588	160026	85291.9	12674.3							1.05	1.08722e-06	1.38541e-06					1.065	-0.17675
0.1649	20132.1	15257.9	12297.6	7956.5	-0.02308	122231	122588	160026	85291.9	12678.9							1.065	1.31241e-06	1.59419e-06					1.08	-0.13108
0.16816	20078.7	15256.3	12297.6	7955.45	-0.01979	122243	122591	160038	85308.1	12674.3							1.08	1.61408e-06	1.85757e-06					1.095	-0.07551
0.17143	20154.8	15257.9	12296.6	7955.45	-0.01649	122197	122615	160032	85308.1	12674.3							1.095	2.02801e-06	2.19366e-06					1.11	-0.01092
0.17469	20114.2	15257.9	12296.6	7954.39	-0.01319	122222	122606	160038	85308.1	12672							1.11	2.59946e-06	2.62816e-06					1.125	0.05735
0.17796	20152.4	15262.5	12296.1	7955.45	-0.00989	122243	122612	160038	85308.1	12676.6							1.125	3.36982e-06	3.18705e-06					1.14	0.12136
0.18122	20119.9	15259.4	12296.1	7955.45	-0.0066	122236	122603	160026	85308.1	12672							1.14	4.37073e-06	3.89772e-06					1.155	0.17362
0.18449	20098.1	15256.3	12296.1	7955.45	-0.0033	122180	122612	160038	85291.9	12672							1.155	5.60546e-06	4.77621e-06					1.17	0.20976
0.18775	20094.8	15254.8	12296.6	7955.45	-4.61542e-06	122232	122609	160058	85291.9	12674.3							1.17	7.06909e-06	5.84339e-06					1.185	0.22822
0.19102	20116.7	15256.3	12297.6	7954.39	0.00329	122217	122639	160051	85308.1	12678.9							1.185	8.73452e-06	7.11153e-06					1.2	0.23023
0.19428	20112.6	15259.4	12296.1	7955.45	0.00659	122260	122624	160064	85291.9	12674.3							1.2	1.0566e-05	8.58859e-06					1.215	0.21966
0.19755	20111.8	15261	12295.1	7955.45	0.00989	122214	122657	160045	85308.1	12674.3							1.215	1.25012e-05	1.02497e-05					1.23	0.20002
0.20081	20149.9	15259.4	12295.1	7954.39	0.01318	122319	122627	160051	85291.9	12676.6							1.23	1.4505e-05	1.20873e-05					1.245	0.17587
0.20408	20124.8	15257.9	12295.1	7955.45	0.01648	122275	122636	160064	85291.9	12672							1.245	1.65469e-05	1.40721e-05					1.26	0.14907
0.20734	20145.9	15256.3	12296.1	7955.45	0.01978	122314	122627	160064	85291.9	12676.6							1.26	1.86156e-05	1.62006e-05					1.275	0.12214
0.21061	20145.9	15259.4	12296.1	7955.45	0.02307	122232	122642	160070	85275.7	12674.3							1.275	2.06721e-05	1.84221e-05					1.29	0.09579
0.21388	20127.2	15256.3	12296.1	7955.45	0.02637	122295	122648	160083	85308.1	12674.3							1.29	2.27289e-05	2.0742e-05					1.305	0.07108
0.21714	20146.7	15259.4	12296.6	7955.45	0.02967	122246	122654	160064	85308.1	12676.6							1.305	2.47579e-05	2.31149e-05					1.32	0.0483
0.22041	20107.8	15259.4	12295.6	7954.39	0.03296	122299	122663	160070	85291.9	12676.6							1.32	2.67661e-05	2.55329e-05					1.335	0.02756
0.22367	20151.5	15259.4	12294.6	7955.45	0.03626	122265	122669	160070	85291.9	12672							1.335	2.87674e-05	2.79959e-05					1.35	0.00917
0.22694	20116.7	15257.9	12295.1	7955.45	0.03956	122246	122660	160070	85308.1	12674.3							1.35	3.07408e-05	3.04616e-05					1.365	-0.00695
0.2302	20164.5	15257.9	12295.6	7955.45	0.04285	122251	122666	160083	85291.9	12674.3							1.365	3.2708e-05	3.29368e-05					1.38	-0.0208
0.23347	20095.7	15256.3	12295.1	7955.45	0.04615	122278	122663	160090	85275.7	12674.3							1.38	3.46829e-05	3.54198e-05					1.395	-0.03231
0.23673	20183.3	15254.8	12297.1	7954.39	0.04945	122285	122666	160096	85308.1	12678.9							1.395	3.66645e-05	3.78888e-05					1.41	-0.04153
0.24	20126.4	15259.4	12295.1	7954.39	0.05274	122275	122690	160090	85308.1	12674.3							1.41	3.86768e-05	4.03525e-05					1.425	-0.04848
0.24326	20176.7	15259.4	12295.6	7953.34	0.05604	122285	122681	160096	85324.2	12676.6							1.425	4.0748e-05	4.28243e-05					1.44	-0.05311
0.24653	20135.3	15259.4	12294.6	7954.39	0.05934	122354	122693	160090	85291.9	12674.3							1.44	4.28778e-05	4.52828e-05					1.455	-0.05563
0.24979	20150.7	15259.4	12294.6	7953.34	0.06263	122304	122672	160096	85275.7	12674.3							1.455	4.51086e-05	4.77658e-05					1.47	-0.05608
0.25306	20105.4	15259.4	12294.6	7954.39	0.06593	122347	122690	160102	85308.1	12674.3							1.47	4.74352e-05	5.02534e-05					1.485	-0.05469
0.25632	20138.6	15256.3	12296.1	7955.45	0.06923	122292	122690	160109	85308.1	12676.6							1.485	4.98863e-05	5.27726e-05					1.5	-0.05176
0.25959	20123.2	15259.4	12295.1	7954.39	0.07252	122318	122705	160109	85291.9	12674.3							1.5	5.24917e-05	5.53569e-05
0.26286	20140.2	15257.9	12295.1	7954.39	0.07582	122255	122717	160115	85291.9	12676.6
0.26612	20159.7	15261	12295.1	7954.39	0.07912	122293	122711	160109	85308.1	12676.6
0.26939	20153.2	15259.4	12293.6	7954.39	0.08241	122311	122711	160109	85291.9	12676.6
0.27265	20155.6	15259.4	12294.6	7954.39	0.08571	122372	122702	160102	85308.1	12674.3
0.27592	20162.1	15257.9	12294.6	7954.39	0.08901	122346	122702	160109	85275.7	12676.6
0.27918	20094.8	15259.4	12296.1	7954.39	0.0923	122417	122717	160109	85275.7	12676.6
0.28245	20111	15259.4	12294.6	7953.34	0.0956	122383	122730	160128	85308.1	12678.9
0.28571	20118.3	15261	12295.6	7955.45	0.0989	122334	122745	160115	85291.9	12678.9
0.28898	20124	15259.4	12293.6	7953.34	0.10219	122335	122748	160122	85291.9	12676.6
0.29224	20095.7	15259.4	12293.6	7953.34	0.10549	122284	122751	160122	85308.1	12676.6
0.29551	20136.1	15261	12293.6	7954.39	0.10879	122243	122739	160128	85275.7	12674.3
0.29877	20086.8	15261	12294.1	7953.34	0.11208	122352	122742	160128	85275.7	12674.3
0.30204	20142.6	15259.4	12294.6	7954.39	0.11538	122344	122739	160135	85308.1	12678.9
0.3053	20119.9	15259.4	10772.8	7953.34	0.11868	122451	122760	160147	85275.7	12681.2
0.30857	20125.6	9922.6	10772.4	9074.41	0.12197	122445	122757	160141	85275.7	13106.2
0.31184	20109.4	9922.6	10771.6	9074.41	0.12527	122489	122772	160141	85308.1	13103.7
0.3151	8614.75	9922.6	10772	9077.16	0.12857	122336	261520	212551	85291.9	13106.2
0.31837	8619.2	9921.95	10771.6	9077.16	0.13186	356262	261520	212551	59272.9	13106.2
0.32163	8616.23	9921.95	10772	9077.16	0.13516	355723	261493	212529	59272.9	13106.2
0.3249	8625.15	9921.29	10771.6	9077.16	0.13846	355912	261534	212574	59280.7	13106.2
0.32816	8626.64	9921.95	10771.2	9077.16	0.14175	355470	261493	212551	59280.7	13106.2
0.33143	8655.01	9921.95	10771.6	9075.78	0.14505	356059	261534	212540	59280.7	13106.2
0.33469	8641.55	9921.29	10770.8	9077.16	0.14835	356047	261506	212551	59272.9	13106.2
0.33796	8640.8	9921.29	10770.8	9075.78	0.15164	356527	261479	212529	59280.7	13103.7
0.34122	8627.38	9919.98	10770.8	9075.78	0.15494	356333	261452	212551	59272.9	13103.7
0.34449	8616.23	9919.32	10770.8	9077.16	0.15824	356369	261493	212562	59280.7	13103.7
0.34775	8616.23	9919.98	10770.4	9077.16	0.16154	356311	261479	212551	59272.9	13106.2
0.35102	8624.41	9919.98	10771.2	9077.16	0.16483	355948	261547	212540	59280.7	13106.2
0.35429	8634.09	9918.67	10769.7	9075.78	0.16813	355910	261547	212540	59272.9	13106.2
0.35755	8635.58	9920.63	10769.7	9077.16	0.17143	355760	261534	212551	59272.9	13103.7
0.36082	8630.36	9919.32	10769.7	9077.16	0.17472	355801	261520	212529	59272.9	13103.7
0.36408	8634.09	9919.32	10769.7	9075.78	0.17802	356245	261520	212506	59257.3	13106.2
0.36735	8602.15	9917.36	10769.7	9077.16	0.18132	356229	261452	212517	59272.9	13103.7
0.37061	8623.66	9918.01	10769.3	9077.16	0.18461	356521	261479	212551	59280.7	13103.7
0.37388	8600.67	9917.36	10768.9	9077.16	0.18791	356534	261520	212517	59265.1	13103.7
0.37714	8619.95	9917.36	10768.9	9077.16	0.19121	356631	261506	212540	59280.7	13103.7
0.38041	8637.07	9917.36	10768.9	9077.16	0.1945	356184	261520	212517	59265.1	13103.7
0.38367	8628.13	9916.04	10768.5	9077.16	0.1978	356651	261479	212529	59265.1	13101.3
0.38694	8616.23	9916.7	10768.5	9077.16	0.2011	355477	261506	212540	59257.3	13103.7
0.3902	8611.04	9916.04	10768.5	9077.16	0.20439	355958	261520	212529	59257.3	13103.7
0.39347	8605.85	9916.04	10768.5	9075.78	0.20769	355685	261547	212540	59257.3	13103.7
0.39673	8588.85	9915.39	10768.5	9077.16	0.21099	356245	261520	212506	59272.9	13101.3
0.4	8625.15	9916.04	10768.5	9077.16	0.21428	356448	261561	212506	59272.9	13098.8
0.4	8625.89	9914.08	10768.5	9078.53	0.21758	356896	261465	212506	59257.3	13101.3
0.39673	8608.82	9915.39	10768.1	9077.16	0.22088	356649	261465	212495	59257.3	13103.7
0.39347	8626.64	9915.39	10768.1	9078.53	0.22417	356753	261479	212506	59257.3	13108.6
0.3902	8618.46	9916.7	10767.7	9077.16	0.22747	356600	261438	212506	59249.5	13103.7
0.38694	8646.03	9915.39	10767.7	9078.53	0.23077	356174	261479	212517	59257.3	13106.2
0.38367	8620.69	9915.39	10768.9	9078.53	0.23406	356153	261506	212483	59257.3	13101.3
0.38041	8634.83	9915.39	10768.9	9078.53	0.23736	355697	261534	212506	59257.3	13103.7
0.37714	8615.49	9916.04	10768.9	9078.53	0.24066	355877	261534	212483	59249.5	13098.8
0.37388	8616.23	9917.36	10769.3	9078.53	0.24395	356458	261493	212506	59257.3	13101.3
0.37061	8637.82	9916.7	10768.9	9078.53	0.24725	356372	261506	212472	59249.5	13096.4
0.36735	8646.03	9918.01	10768.9	9078.53	0.25055	356806	261452	212483	59265.1	13103.7
0.36408	8643.79	9918.01	10768.9	9075.78	0.25384	356829	261520	212495	59257.3	13103.7
0.36082	8649.77	9917.36	10769.7	9077.16	0.25714	356949	261465	212472	59249.5	13101.3
0.35755	8626.64	9917.36	10770.1	9077.16	0.26044	356389	261479	212472	59257.3	13103.7
0.35429	8635.58	9918.01	10770.1	9078.53	0.26373	356875	261452	212483	59249.5	13101.3
0.35102	8618.46	9918.67	10769.7	9078.53	0.26703	355518	261438	212472	59249.5	13103.7
0.34775	8649.77	9919.32	10770.1	9077.16	0.27033	356410	261411	212483	59249.5	13101.3
0.34449	8635.58	9919.98	10770.8	9077.16	0.27362	355816	261424	212483	59257.3	13101.3
0.34122	8664.01	9919.32	10769.7	9077.16	0.27692	356445	261465	212506	59249.5	13103.7
0.33796	8653.51	9919.32	10771.2	9077.16	0.28022	356750	261465	212483	59249.5	13103.7
0.33469	8623.66	9919.98	10770.8	9077.16	0.28351	356862	261452	212472	59249.5	13101.3
0.33143	8637.82	9919.98	10771.6	9078.53	0.28681	356824	261493	212450	59249.5	13101.3
0.32816	8617.72	9921.95	10771.6	9075.78	0.29011	357064	261465	212438	59241.7	13103.7
0.3249	8631.11	9921.95	10771.2	9077.16	0.2934	357074	261424	212472	59249.5	13101.3
0.32163	8631.11	9921.95	10771.2	9077.16	0.2967	356689	261452	212461	59249.5	13103.7
0.31837	8664.01	9922.6	10771.6	9075.78	0.3	356766	261506	212483	59249.5	13103.7
0.3151	8640.8	9921.29	10771.6	9077.16	0.30329	356382	261424	212450	59249.5	13098.8
0.31184	8651.27	9921.29	10771.6	9077.16	0.30659	356384	261493	212472	59249.5	13101.3
0.30857	8638.56	9921.95	10772.4	9077.16	0.30989	356855	261370	212461	59257.3	13103.7
0.3053	8626.64	9923.26	10772.8	9075.78	0.31318	356588	261438	212461	59233.9	13103.7
0.30204	8633.34	9923.92	10772.4	9074.41	0.31648	357299	261411	212438	59233.9	13103.7
0.29877	8652.76	9923.92	10772.4	9075.78	0.31978	357033	261424	212472	59233.9	13103.7
0.29551	8638.56	9924.57	10772.8	9074.41	0.32307	357447	261493	212450	59257.3	13103.7
0.29224	8662.51	9923.92	10772.8	9077.16	0.32637	357526	261479	212461	59241.7	13101.3
0.28898	8634.83	9923.92	10773.2	9075.78	0.32967	357667	261493	212427	59257.3	13103.7
0.28571	8644.54	9924.57	10773.5	9077.16	0.33297	357135	261479	212438	59257.3	13103.7
0.28245	8625.15	9925.23	10773.2	9077.16	0.33626	357362	261493	212450	59241.7	13106.2
0.27918	8644.54	9926.54	10773.5	9077.16	0.33956	357176	261397	212450	59241.7	13103.7
0.27592	8625.15	9925.89	10773.5	9075.78	0.34286	356985	261438	212472	59249.5	13103.7
0.27265	8654.26	9925.89	10773.9	9077.16	0.34615	357235	261424	212450	59241.7	13103.7
0.26939	8643.79	9924.57	10773.9	9077.16	0.34945	357342	261479	212461	59241.7	13103.7
0.26612	8627.38	9925.89	10774.3	9077.16	0.35275	357334	261438	212438	59241.7	13101.3
0.26286	8638.56	9927.2	10774.7	9077.16	0.35604	358064	261424	212427	59241.7	13103.7
0.25959	8625.89	9927.86	10774.7	9075.78	0.35934	357828	261411	212438	59233.9	13101.3
0.25632	8641.55	9927.86	10773.9	9075.78	0.36264	358464	261452	212438	59233.9	13103.7
0.25306	8627.38	9928.51	10775.1	9075.78	0.36593	358179	261438	212438	59233.9	13103.7
0.24979	8653.51	9927.86	10775.1	9077.16	0.36923	358796	261506	212427	59226.1	13101.3
0.24653	8627.38	9926.54	10775.5	9077.16	0.37253	358346	261479	212427	59241.7	13106.2
0.24326	8631.11	9927.86	10774.7	9075.78	0.37582	358102	261561	212438	59226.1	13106.2
0.24	8622.92	9928.51	10775.9	9074.41	0.37912	357595	261452	212438	59226.1	13101.3
0.23673	8633.34	9929.83	10775.1	9074.41	0.38242	357751	261465	212438	59233.9	13101.3
0.23347	8634.09	9929.17	10775.1	9074.41	0.38571	357866	261397	212427	59233.9	13101.3
0.2302	8655.01	9929.83	10775.5	9074.41	0.38901	357598	261438	212427	59233.9	13101.3
0.22694	8655.76	9929.83	10775.9	9075.78	0.39231	358461	261424	212427	59241.7	13103.7
0.22367	8639.31	9930.49	10776.2	9074.41	0.3956	357751	261452	212404	59233.9	13101.3
0.22041	8634.09	9930.49	10776.2	9074.41	0.3989	359301	261479	212427	59226.1	13101.3
0.21714	8618.46	9930.49	10776.6	9074.41	0.4022	358461	261397	212404	59226.1	13103.7
0.21388	8623.66	9931.14	10777	9075.78	0.40549	359619	261465	212438	59233.9	13103.7
0.21061	8644.54	9932.46	10776.2	9074.41	0.40879	358747	261438	212438	59218.3	13103.7
0.20734	8636.32	9931.8	10776.6	9075.78	0.41209	358382	261493	212404	59226.1	13103.7
0.20408	8652.76	9931.14	10776.6	9075.78	0.41538	358395	261479	212438	59241.7	12667.4
0.20081	8646.78	9930.49	10776.6	9077.16	0.41868	358402	261465	212427	59226.1	12667.4
0.19755	8633.34	9932.46	10777.8	9077.16	0.42198	358482	261452	159744	59226.1	12667.4
0.19428	8625.89	9932.46	10777.8	9074.41	0.42527	358117	261411	159738	59218.3	12667.4
0.19102	8634.09	9933.77	10777.4	9074.41	0.42857	358330	122064	159757	85389	12665.1
0.18775	8638.56	9933.12	10776.6	9073.04	0.43187	121819	122079	159738	85389	12669.7
0.18449	8655.01	9933.77	10777.4	9074.41	0.43516	121809	122052	159757	85405.2	12667.4
0.18122	8661.76	9933.77	10777.4	9075.78	0.43846	121948	122067	159732	85421.4	12669.7
0.17796	8654.26	9933.12	10779	9073.04	0.44176	121900	122035	159732	85421.4	12667.4
0.17469	8634.09	9934.43	10778.6	9075.78	0.44505	122038	122067	159725	85389	12667.4
0.17143	8639.31	9934.43	10778.2	9074.41	0.44835	121828	122035	159713	85421.4	12665.1
0.16816	8630.36	9935.09	10778.6	9074.41	0.45165	121948	122052	159713	85421.4	12662.8
0.1649	8639.31	9935.09	10779	9073.04	0.45494	121780	122035	159732	85405.2	12665.1
0.16163	8650.52	9935.75	10778.6	9074.41	0.45824	121890	122043	159725	85421.4	12665.1
0.15836	8661.76	9935.75	10778.6	9074.41	0.46154	121738	122043	159732	85405.2	12665.1
0.1551	8644.54	9935.75	10779.3	9073.04	0.46483	121654	122038	159732	85421.4	12665.1
0.15183	8650.52	9935.09	10779	9073.04	0.46813	121704	122029	159725	85421.4	12665.1
0.14857	8635.58	9935.75	10779.3	9074.41	0.47143	121779	121999	159706	85405.2	12665.1
0.1453	8644.54	9936.41	10779.3	9074.41	0.47472	121851	122014	159713	85421.4	12667.4
0.14207	8649.77	9935.75	10779	9074.41	0.47802	121928	121978	159706	85421.4	12667.4
0.13877	8649.77	9937.07	10779	9073.04	0.48132	121932	121996	159693	85405.2	12665.1
0.13551	8655.76	9936.41	10779.7	9074.41	0.48461	121840	122020	159706	85421.4	12665.1
0.13224	8644.54	9937.07	10780.1	9073.04	0.48791	121817	121993	159706	85421.4	12665.1
0.12898	8647.53	9937.07	10780.5	9074.41	0.49121	121925	122017	159687	85421.4	12665.1
0.12571	8630.36	9937.07	10780.5	9074.41	0.4945	121593	121972	159700	85421.4	12665.1
0.12245	8649.77	9937.72	10780.5	9073.04	0.4978	121785	121990	159687	85421.4	12665.1
0.11918	8646.03	9938.38	10780.1	9074.41	0.5011	121467	121984	159700	85421.4	12667.4
0.11592	8647.53	9939.04	10780.5	9075.78	0.50439	121736	121978	159687	85421.4	12667.4
0.11265	8651.27	9937.72	10780.5	9074.41	0.50769	121774	121975	159674	85437.6	12667.4
0.10938	8646.78	9938.38	10780.9	9074.41	0.51099	121794	121972	159662	85421.4	12665.1
0.10612	8635.58	9939.04	10781.7	9074.41	0.51429	121941	121954	159674	85437.6	12667.4
0.10285	8634.09	9939.7	10780.9	9074.41	0.51758	121788	121945	159674	85405.2	12662.8
0.09959	8641.55	9939.7	10780.5	9073.04	0.52088	121960	121945	159668	85453.9	12667.4
0.09635	8659.51	9939.7	10780.9	9074.41	0.52418	121824	121933	159674	85421.4	12665.1
0.09306	8649.02	9941.02	10781.3	9073.04	0.52747	122019	121951	159687	85437.6	12665.1
0.08979	8671.52	9939.04	10782.1	9074.41	0.53077	121724	121951	159655	85437.6	12667.4
0.08653	8628.87	9940.36	10781.7	9075.78	0.53407	121888	121948	159655	85453.9	12665.1
0.08326	8646.78	9941.02	10781.7	9074.41	0.53736	121537	121963	159630	85453.9	12665.1
0.08	8634.09	9940.36	10781.7	9074.41	0.54066	121743	121921	159642	85437.6	12665.1
0.07673	8638.56	9941.02	10781.7	9073.04	0.54396	121925	121939	159655	85421.4	12667.4
0.07347	8647.53	9941.68	10781.7	9073.04	0.54725	121848	121924	159630	85437.6	12662.8
0.0702	8661.76	9941.68	10781.7	9074.41	0.55055	121940	121895	159642	85437.6	12665.1
0.06694	8649.02	9941.02	10782.4	9074.41	0.55385	121928	121910	159630	85437.6	12665.1
0.06367	8649.02	9941.68	10782.4	9073.04	0.55714	121939	121895	159649	85470.1	12662.8
0.0604	8649.77	9941.68	10782.8	9074.41	0.56044	122069	121895	159617	85453.9	12662.8
0.05714	8634.83	9942.99	10782.4	9074.41	0.56374	121993	121871	159617	85453.9	12660.5
0.05387	8648.27	9943.65	10782.8	9073.04	0.56703	122111	121871	159604	85437.6	12660.5
0.05061	8654.26	9942.99	10782.4	9073.04	0.57033	121820	121856	159623	85437.6	12665.1
0.04734	8658.76	9943.65	10782.8	9073.04	0.57363	121869	121895	159623	85470.1	12665.1
0.04408	8667.76	9943.65	10783.6	9073.04	0.57692	121682	121868	159617	85437.6	12662.8
0.04081	8652.02	9943.65	10782.4	9073.04	0.58022	121986	121886	159604	85437.6	12662.8
0.03755	8642.3	9944.31	10783.6	9074.41	0.58352	121786	121868	159598	85453.9	12665.1
0.03428	8640.06	9944.31	10783.6	9074.41	0.58681	121910	121838	159591	85470.1	12665.1
0.03102	8643.79	9944.31	10783.2	9073.04	0.59011	121851	121838	159598	85437.6	12665.1
0.02775	8663.26	9944.31	10783.6	9073.04	0.59341	121890	121829	159604	85470.1	12665.1
0.02449	8656.51	9944.97	10784	9073.04	0.5967	122122	121832	159598	85437.6	12662.8
0.02122	8664.76	9944.31	10783.6	9073.04	0.6	122011	121838	159598	85470.1	12667.4
0.01795	8649.77	9944.31	10784.4	9074.41	0.6	122154	121785	159585	85437.6	12662.8
0.01469	8646.03	9944.31	10784	9074.41	0.5967	121916	121803	159579	85453.9	12662.8
0.01142	8637.82	9946.29	10784	9071.67	0.59341	122415	121779	159585	85453.9	12662.8
0.00816	8655.01	9946.29	10784	9073.04	0.59011	122102	121823	159604	85453.9	12662.8
0.00489	8653.51	9947.61	10784	9071.67	0.58681	122140	121812	159598	85437.6	12662.8
0.00163	8664.76	9945.63	10784.4	9074.41	0.58352	122074	121832	159630	85453.9	12662.8
-0.00164	8654.26	9946.29	10784.8	9077.16	0.58022	121945	121841	159617	85453.9	12665.1
-0.0049	8646.03	9946.29	10785.2	9073.04	0.57692	122074	121835	159623	85470.1	12665.1
-0.00817	8639.31	9947.61	10785.2	9073.04	0.57363	121994	121838	159617	85470.1	12662.8
-0.01143	8652.76	9947.61	10784.8	9073.04	0.57033	122008	121850	159617	85437.6	12665.1
-0.0147	8643.04	9946.95	10784.4	9071.67	0.56703	121918	121865	159623	85437.6	12662.8
-0.01796	8663.26	9947.61	10784.4	9074.41	0.56374	122273	121874	159623	85453.9	12665.1
-0.02123	8661.01	9947.61	10784.8	9073.04	0.56044	122088	121877	159642	85437.6	12665.1
-0.02449	8668.52	9947.61	10785.2	9073.04	0.55714	122353	121859	159636	85421.4	12665.1
-0.02776	8649.02	9948.27	10785.5	9073.04	0.55385	122226	121859	159655	85470.1	12662.8
-0.03103	8649.77	9948.27	10785.5	9073.04	0.55055	121947	121877	159649	85453.9	12662.8
-0.03429	8639.31	9949.59	10785.9	9073.04	0.54725	122145	121883	159642	85453.9	12662.8
-0.03756	8652.02	9949.59	10785.2	9073.04	0.54396	121951	121916	159642	85437.6	12662.8
-0.04082	8665.51	9950.25	10785.2	9071.67	0.54066	122013	121924	159642	85437.6	12665.1
-0.04409	8657.26	9950.25	10786.3	9073.04	0.53736	121927	121916	159649	85421.4	12662.8
-0.04735	8663.26	9948.27	10785.9	9073.04	0.53407	122035	121933	159662	85437.6	12665.1
-0.05062	8658.76	9948.27	10786.7	9071.67	0.53077	121863	121933	159668	85437.6	12662.8
-0.05388	8645.28	9949.59	10786.3	9073.04	0.52747	122184	121939	159662	85470.1	12665.1
-0.05715	8649.77	9950.25	10786.7	9073.04	0.52418	122101	121945	159662	85437.6	12660.5
-0.06041	8649.02	9950.25	10786.7	9073.04	0.52088	122134	121951	159674	85437.6	12662.8
-0.06368	8656.51	9950.25	10786.3	9071.67	0.51758	122242	121948	159662	85421.4	12665.1
-0.06694	8675.28	9949.59	10786.3	9073.04	0.51429	121940	121948	159674	85421.4	12665.1
-0.07021	8663.26	9950.91	10786.3	9073.04	0.51099	122110	121954	159668	85421.4	12665.1
-0.07347	8658.01	9949.59	10786.7	9073.04	0.50769	121971	121948	159674	85421.4	12665.1
-0.07674	8644.54	9952.23	10787.1	9073.04	0.50439	121990	121966	159687	85437.6	12662.8
-0.08001	8655.01	9951.57	10787.1	9073.04	0.5011	121895	121972	159687	85421.4	12662.8
-0.08327	8660.26	9952.23	10787.5	9073.04	0.4978	121947	122011	159693	85437.6	12660.5
-0.08654	8661.76	9951.57	10787.1	9071.67	0.4945	121921	122002	159687	85405.2	12667.4
-0.0898	8662.51	9950.91	10787.5	9074.41	0.49121	122056	122035	159706	85421.4	12665.1
-0.09307	8660.26	9950.91	10787.9	9073.04	0.48791	122109	122002	159681	85389	12665.1
-0.09633	8652.02	9950.91	10787.5	9073.04	0.48461	122072	122005	159700	85405.2	12665.1
-0.0996	8649.02	9952.23	10787.5	9073.04	0.48132	122179	121996	159693	85421.4	12665.1
-0.10286	8661.76	9950.91	10787.9	9073.04	0.47802	122024	122005	159706	85405.2	12662.8
-0.10613	8664.01	9952.89	10787.9	9073.04	0.47472	121874	122026	159719	85421.4	12665.1
-0.10939	8682.06	9952.89	10787.5	9071.67	0.47143	122041	122017	159719	85405.2	12662.8
-0.11266	8682.82	9952.89	10787.9	9074.41	0.46813	121753	122038	159719	85405.2	12665.1
-0.11592	8660.26	9952.23	10788.3	9073.04	0.46483	121938	122014	159713	85405.2	12665.1
-0.11919	8668.52	9952.23	10788.7	9071.67	0.46154	121748	122041	159713	85421.4	12662.8
-0.12245	8649.02	9952.89	10788.3	9073.04	0.45824	122022	122026	159713	85421.4	12665.1
-0.12572	8662.51	9953.55	10788.3	9071.67	0.45494	122124	122073	159719	85405.2	12665.1
-0.12899	8667.76	9952.89	10788.3	9073.04	0.45165	122306	122064	159732	85405.2	12665.1
-0.13225	8683.57	9953.55	10787.5	7958.62	0.44835	121922	122055	159732	85405.2	12665.1
-0.13552	8674.53	9952.89	10787.9	7958.62	0.44505	122164	122067	159738	85405.2	12667.4
-0.13878	20039.3	15233.1	10789	7958.62	0.44176	122012	122058	159757	85421.4	12665.1
-0.14205	20054.5	15237.7	12295.6	7958.62	0.43846	121913	122049	159732	85421.4	12667.4
-0.14531	20009.6	15237.7	12293.6	7958.62	0.43516	121933	122067	159732	85405.2	12662.8
-0.14858	20025.6	15237.7	12294.6	7958.62	0.43187	121926	122055	159744	85405.2	12667.4
-0.15184	20049.7	15240.8	12294.1	7956.5	0.42857	121978	122085	159751	85421.4	12665.1
-0.15511	20025.6	15239.3	12293.1	7955.45	0.42527	122168	122076	159738	85389	12665.1
-0.15837	20049.7	15237.7	12293.6	7956.5	0.42198	122232	122103	159751	85405.2	12667.4
-0.16164	20043.3	15236.2	12298.1	7955.45	0.41868	122150	122091	159757	85405.2	12667.4
-0.1649	20034.5	15257.9	12297.1	7955.45	0.41538	122283	122106	159764	85421.4	12667.4
-0.16817	20000	15257.9	12298.1	7955.45	0.41209	122100	122094	159770	85437.6	12665.1
-0.17144	20031.2	15259.4	12297.1	7954.39	0.40879	121987	122115	159751	85405.2	12665.1
-0.1747	20000	15259.4	12296.1	7954.39	0.40549	122019	122124	159764	85405.2	12665.1
-0.17797	20077.1	15256.3	12295.6	7954.39	0.4022	122057	122112	159764	85405.2	12667.4
-0.18123	20099.7	15256.3	12296.6	7954.39	0.3989	122024	122130	159783	85389	12667.4
-0.1845	20081.1	15256.3	12297.6	7955.45	0.3956	122230	122091	159757	85389	12672
-0.18776	20102.1	15256.3	12297.6	7955.45	0.39231	122260	122121	159783	85421.4	12667.4
-0.19103	20075.5	15259.4	12296.1	7955.45	0.38901	122273	122103	159770	85405.2	12662.8
-0.19429	20100.5	15257.9	12296.6	7955.45	0.38571	122318	122142	159795	85421.4	12667.4
-0.19756	20066.6	15259.4	12296.1	7954.39	0.38242	122108	122163	159795	85389	12669.7
-0.20082	20105.4	15256.3	12295.6	7955.45	0.37912	122097	122148	159802	85405.2	12667.4
-0.20409	20079.5	15256.3	12296.6	7955.45	0.37582	122070	122172	159795	85372.8	12672
-0.20735	20103.7	15254.8	12296.6	7954.39	0.37253	122150	122154	159783	85372.8	12667.4
-0.21062	20128.8	15254.8	12296.6	7955.45	0.36923	122064	122160	159783	85405.2	12672
-0.21388	20119.9	15257.9	12297.6	7955.45	0.36593	122455	122148	159776	85405.2	12667.4
-0.21715	20113.4	15261	12296.1	7955.45	0.36264	122220	122172	159789	85405.2	12667.4
-0.22042	20157.2	15261	12296.1	7954.39	0.35934	122457	122166	159795	85405.2	12667.4
-0.22368	20124.8	15259.4	12296.1	7955.45	0.35604	122274	122187	159815	85405.2	12667.4
-0.22695	20118.3	15259.4	12296.1	7955.45	0.35275	122082	122193	159815	85389	12672
-0.23021	20109.4	15254.8	12296.6	7955.45	0.34945	122053	122169	159802	85372.8	12667.4
-0.23348	20142.6	15257.9	12295.1	7954.39	0.34615	122044	122196	159802	85405.2	12667.4
-0.23674	20071.5	15257.9	12296.6	7955.45	0.34286	122123	122181	159808	85405.2	12667.4
-0.24001	20181.6	15261	12294.6	7954.39	0.33956	122021	122214	159802	85405.2	12667.4
-0.24327	20119.9	15261	12295.6	7955.45	0.33626	122419	122228	159821	85405.2	12667.4
-0.24654	20158.9	15259.4	12295.1	7954.39	0.33297	122169	122228	159802	85372.8	12672
-0.2498	20158.9	15257.9	12296.1	7955.45	0.32967	122457	122231	159821	85372.8	12667.4
-0.25307	20115.9	15259.4	12296.1	7954.39	0.32637	122106	122228	159815	85372.8	12667.4
-0.25633	20123.2	15259.4	12296.1	7954.39	0.32307	122222	122231	159815	85372.8	12672
-0.2596	20138.6	15259.4	12296.1	7954.39	0.31978	121981	122231	159815	85405.2	12667.4
-0.26286	20158	15261	12295.1	7954.39	0.31648	122165	122249	159827	85389	12667.4
-0.26613	20120.7	15259.4	12294.6	7954.39	0.31318	122107	122231	159815	85372.8	12665.1
-0.2694	20200.4	15256.3	12294.6	7954.39	0.30989	122269	122240	159821	85405.2	12667.4
-0.27266	20150.7	15256.3	12296.1	7954.39	0.30659	122185	122261	159821	85389	12669.7
-0.27593	20170.2	15257.9	12296.1	7954.39	0.30329	122339	122243	159834	85372.8	12669.7
-0.27919	20144.2	15259.4	12296.1	7953.34	0.3	122146	122276	159821	85389	12667.4
-0.28246	20128.8	15261	12295.1	7954.39	0.2967	122208	122261	159827	85356.6	12667.4
-0.28572	20115.9	15261	12295.1	7953.34	0.2934	122018	122315	159840	85372.8	12667.4
-0.28899	20132.9	15259.4	12294.6	7954.39	0.29011	122068	122282	159847	85372.8	12669.7
-0.29225	20154.8	15259.4	12294.6	7952.29	0.28681	122147	122300	159847	85356.6	12667.4
-0.29552	20137.7	15256.3	12295.6	7952.29	0.28351	122198	122270	159847	85372.8	12669.7
-0.29878	20148.3	15257.9	12295.6	7954.39	0.28022	122238	122255	159847	85372.8	12669.7
-0.30205	20154	15259.4	12295.6	7952.29	0.27692	122358	122279	159847	85372.8	12667.4
-0.30531	20125.6	15261	12294.6	7952.29	0.27362	122271	122276	159840	85372.8	12667.4
-0.30858	20157.2	15259.4	12294.1	7953.34	0.27033	122100	122300	159853	85389	12667.4
-0.31184	20154.8	15259.4	12294.1	9075.78	0.26703	122225	122300	159853	85340.4	12667.4
-0.31511	20150.7	15259.4	12294.1	9075.78	0.26373	121952	122315	159866	85356.6	12672
-0.31838	8626.64	9923.92	12294.6	9074.41	0.26044	122121	122312	159866	85356.6	12672
-0.32164	8638.56	9922.6	10773.5	9075.78	0.25714	122136	122309	159866	85405.2	12672
-0.32491	8631.11	9922.6	10773.2	9075.78	0.25384	122341	122303	159859	85372.8	12667.4
-0.32817	8643.79	9923.26	10772.8	9075.78	0.25055	122289	122321	159853	85372.8	12669.7
-0.33144	8644.54	9922.6	10772.4	9074.41	0.24725	122333	122315	159859	85356.6	12667.4
-0.3347	8635.58	9921.95	10771.2	9074.41	0.24395	122286	122327	159872	85356.6	12667.4
-0.33797	8658.01	9921.95	10772	9077.16	0.24066	122095	122324	159872	85356.6	12672
-0.34123	8621.43	9921.29	10771.6	9077.16	0.23736	122190	122312	159891	85356.6	12672
-0.3445	8616.23	9921.95	10771.6	9075.78	0.23406	122016	122309	159885	85340.4	12672
-0.34776	8646.03	9921.29	10772.4	9077.16	0.23077	122145	122339	159885	85356.6	12669.7
-0.35103	8625.89	9920.63	10771.2	9075.78	0.22747	122142	122315	159885	85372.8	12667.4
-0.35429	8649.77	9921.29	10771.2	9077.16	0.22417	122273	122354	159866	85372.8	12669.7
-0.35756	8647.53	9919.98	10770.8	9077.16	0.22088	122294	122345	159885	85356.6	12669.7
-0.36083	8664.76	9919.32	10771.2	9077.16	0.21758	122348	122363	159891	85356.6	12667.4
-0.36409	8646.03	9919.32	10771.2	9078.53	0.21428	122284	122351	159891	85372.8	12672
-0.36736	8625.89	9919.32	10770.8	9077.16	0.21099	122138	122354	159898	85356.6	12667.4
-0.37062	8649.77	9918.01	10770.8	9077.16	0.20769	122294	122366	159898	85340.4	12672
-0.37389	8647.53	9918.67	10770.1	9075.78	0.20439	122001	122363	159917	85356.6	12667.4
-0.37715	8646.03	9918.01	10769.7	9077.16	0.2011	122167	122372	159910	85372.8	12669.7
-0.38042	8625.89	9918.01	10770.1	9077.16	0.1978	122137	122360	159930	85324.2	12669.7
-0.38368	8649.77	9917.36	10769.7	9077.16	0.1945	122351	122372	159910	85356.6	12669.7
-0.38695	8647.53	9917.36	10770.4	9077.16	0.19121	122283	122369	159917	85340.4	12667.4
-0.39021	8646.03	9917.36	10769.7	9077.16	0.18791	122396	122363	159910	85372.8	12669.7
-0.39348	8625.89	9917.36	10770.1	9077.16	0.18461	122247	122384	159930	85372.8	12672
-0.39674	8649.77	9916.04	10768.9	9077.16	0.18132	122332	122393	159910	85356.6	12669.7
-0.39998	8647.53	9916.7	10769.7	9077.16	0.17802	122171	122405	159917	85356.6	12669.7
					0.17472	122154	122399	159942	85340.4	12667.4
					0.17143	122116	122402	159949	85356.6	12672
					0.16813	122279	122384	159942	85356.6	12667.4
					0.16483	122334	122384	159942	85356.6	12672
					0.16154	122357	122393	159942	85324.2	12669.7
					0.15824	122316	122402	159949	85372.8	12667.4
					0.15494	122394	122402	159949	85356.6	12672
					0.15164	122206	122426	159955	85324.2	12669.7
					0.14835	122302	122417	159942	85324.2	12674.3
					0.14505	122176	122411	159955	85340.4	12669.7
					0.14175	122319	122429	159955	85340.4	12672
					0.13846	122252	122423	159974	85356.6	12672
					0.13516	122350	122441	159968	85356.6	12672
					0.13186	122328	122450	159974	85324.2	12669.7
					0.12857	122478	122438	159981	85324.2	12672
					0.12527	122377	122435	159994	85340.4	12672
					0.12197	122439	122438	159981	85340.4	12672
					0.11868	122266	122426	159987	85356.6	12672
					0.11538	122268	122444	159974	85324.2	12672
					0.11208	122251	122456	159981	85324.2	12672
					0.10879	122369	122471	159987	85324.2	12667.4
					0.10549	122262	122474	160000	85324.2	12672
					0.10219	122502	122486	160000	85324.2	12672
					0.0989	122382	122468	160006	85324.2	12672
					0.0956	122559	122492	160000	85356.6	12674.3
					0.0923	122362	122489	160006	85324.2	12672
					0.08901	122434	122501	160000	85308.1	12672
					0.08571	122300	122495	160013	85308.1	12672
					0.08241	122368	122501	160026	85308.1	12674.3
					0.07912	122338	122489	160026	85324.2	12674.3
					0.07582	122428	122492	160019	85324.2	12672
					0.07252	122446	122492	160013	85340.4	12674.3
					0.06923	122503	122501	160019	85324.2	12676.6
					0.06593	122551	122531	160026	85340.4	12672
					0.06263	122518	122528	160032	85308.1	12674.3
					0.05934	122411	122546	160019	85308.1	12674.3
					0.05604	122468	122522	160051	85308.1	12674.3
					0.05274	122373	122519	160038	85324.2	12676.6
					0.04945	122457	122531	160045	85324.2	12674.3
					0.04615	122373	122537	160026	85308.1	12674.3
					0.04285	122551	122534	160045	85308.1	12674.3
					0.03956	122424	122552	160038	85308.1	12676.6
					0.03626	122560	122543	160045	85324.2	12676.6
					0.03296	122466	122555	160058	85308.1	12672
					0.02967	122569	122549	160070	85324.2	12674.3
					0.02637	122443	122555	160051	85308.1	12676.6
					0.02307	122495	122561	160051	85308.1	12672
					0.01978	122462	122585	160051	85308.1	12672
					0.01648	122540	122570	160070	85308.1	12674.3
					0.01318	122479	122588	160064	85308.1	12676.6
					0.00989	122507	122576	160070	85291.9	12674.3
					0.00659	122488	122567	160083	85308.1	12674.3
					0.00329	122534	122585	160083	85324.2	12674.3
					-4.61542e-06	122469	122594	160051	85308.1	12672
					-0.0033	122502	122609	160077	85291.9	12672
					-0.0066	122501	122627	160083	85308.1	12676.6
					-0.00989	122523	122609	160102	85275.7	12676.6
					-0.01319	122508	122621	160090	85308.1	12676.6
					-0.01649	122557	122627	160090	85324.2	12678.9
					-0.01979	122564	122615	160083	85324.2	12674.3
					-0.02308	122519	122630	160090	85308.1	12672
					-0.02638	122531	122639	160083	85291.9	12674.3
					-0.02968	122473	122636	160090	85275.7	12672
					-0.03297	122566	122645	160109	85291.9	12674.3
					-0.03627	122516	122633	160102	85308.1	12674.3
					-0.03957	122542	122651	160102	85308.1	12674.3
					-0.04286	122543	122657	160109	85308.1	12676.6
					-0.04616	122594	122651	160096	85308.1	12676.6
					-0.04946	122551	122672	160115	85291.9	12674.3
					-0.05275	122551	122672	160102	85308.1	12674.3
					-0.05605	122562	122678	160115	85308.1	12676.6
					-0.05935	122517	122681	160109	85291.9	12674.3
					-0.06264	122571	122681	160115	85291.9	12674.3
					-0.06594	122523	122675	160109	85308.1	12678.9
					-0.06924	122607	122705	160115	85308.1	12678.9
					-0.07253	122576	122666	160109	85308.1	12676.6
					-0.07583	122591	122708	160109	85308.1	12676.6
					-0.07913	122579	122693	160135	85275.7	12676.6
					-0.08242	122626	122699	160109	85308.1	12676.6
					-0.08572	122602	122687	160128	85291.9	12676.6
					-0.08902	122537	122711	160115	85275.7	12676.6
					-0.09231	122600	122699	160122	85275.7	12676.6
					-0.09561	122519	122711	160128	85275.7	12674.3
					-0.09891	122646	122726	160128	85275.7	12676.6
					-0.1022	122577	122711	160135	85291.9	12678.9
					-0.1055	122665	122723	160122	85275.7	12676.6
					-0.1088	122681	122708	160135	85308.1	12672
					-0.11209	122694	122730	160122	85275.7	12676.6
					-0.11539	122668	122739	160141	85275.7	12676.6
					-0.11869	122588	122736	160135	85275.7	12678.9
					-0.12198	122611	122748	160135	85308.1	12676.6
					-0.12528	122518	122739	212585	85291.9	13113.5
					-0.12858	122605	122739	212574	59288.5	13113.5
					-0.13187	356407	122739	212574	59296.3	13113.5
					-0.13517	357133	122751	212562	59304.2	13111.1
					-0.13847	356852	122757	212562	59280.7	13106.2
					-0.14176	357314	261602	212562	59296.3	13111.1
					-0.14506	357026	261602	212562	59272.9	13113.5
					-0.14836	357204	261602	212574	59280.7	13111.1
					-0.15165	357099	261547	212585	59272.9	13108.6
					-0.15495	356898	261520	212540	59280.7	13106.2
					-0.15825	356893	261575	212551	59288.5	13111.1
					-0.16154	356722	261588	212540	59280.7	13111.1
					-0.16484	356929	261602	212551	59280.7	13106.2
					-0.16814	356817	261657	212540	59280.7	13111.1
					-0.17143	357061	261575	212585	59280.7	13108.6
					-0.17473	357431	261534	212562	59280.7	13106.2
					-0.17803	357202	261575	212551	59280.7	13106.2
					-0.18133	357472	261547	212540	59280.7	13111.1
					-0.18462	357005	261561	212540	59280.7	13108.6
					-0.18792	357416	261534	212517	59280.7	13106.2
					-0.19121	356438	261575	212529	59280.7	13111.1
					-0.19451	357064	261547	212540	59280.7	13108.6
					-0.19781	356455	261575	212551	59272.9	13106.2
					-0.20111	357151	261493	212529	59280.7	13108.6
					-0.2044	356885	261534	212540	59280.7	13106.2
					-0.2077	357551	261547	212540	59280.7	13106.2
					-0.211	357304	261561	212540	59265.1	13106.2
					-0.21429	357421	261561	212551	59272.9	13108.6
					-0.21759	357324	261534	212551	59272.9	13106.2
					-0.22089	356980	261465	212517	59280.7	13108.6
					-0.22418	357077	261493	212529	59265.1	13106.2
					-0.22748	356494	261493	212506	59280.7	13106.2
					-0.23078	356697	261547	212529	59265.1	13106.2
					-0.23407	356710	261534	212529	59272.9	13108.6
					-0.23737	356896	261520	212517	59249.5	13106.2
					-0.24067	357743	261520	212517	59265.1	13111.1
					-0.24396	357370	261534	212529	59272.9	13113.5
					-0.24726	357743	261534	212517	59272.9	13106.2
					-0.25056	357485	261575	212517	59272.9	13106.2
					-0.25385	357697	261534	212506	59272.9	13106.2
					-0.25715	356962	261534	212517	59257.3	13108.6
					-0.26045	357355	261534	212517	59257.3	13111.1
					-0.26374	356377	261452	212506	59257.3	13106.2
					-0.26704	357133	261493	212517	59257.3	13108.6
					-0.27034	357143	261438	212495	59249.5	13106.2
					-0.27363	357672	261520	212506	59272.9	13106.2
					-0.27693	357546	261520	212506	59257.3	13106.2
					-0.28023	357892	261534	212517	59257.3	13106.2
					-0.28352	357769	261534	212540	59265.1	13103.7
					-0.28682	357557	261520	212483	59249.5	13106.2
					-0.29012	357618	261534	212483	59257.3	13106.2
					-0.29341	356936	261534	212450	59249.5	13106.2
					-0.29671	357207	261506	212506	59249.5	13106.2
					-0.30001	356893	261547	212483	59257.3	13106.2
					-0.3033	357360	261479	212506	59249.5	13106.2
					-0.3066	357677	261547	212483	59249.5	13106.2
					-0.3099	357748	261452	212517	59257.3	13108.6
					-0.31319	357748	261479	212483	59257.3	13103.7
					-0.31649	357838	261465	212483	59257.3	13108.6
					-0.31979	357741	261520	212461	59241.7	13106.2
					-0.32308	356842	261561	212461	59249.5	13106.2
					-0.32638	357360	261520	212472	59241.7	13108.6
					-0.32968	356995	261561	212461	59241.7	13106.2
					-0.33297	357812	261479	212472	59249.5	13106.2
					-0.33627	357879	261561	212450	59249.5	13106.2
					-0.33957	358348	261506	212472	59257.3	13103.7
					-0.34286	357928	261520	212461	59249.5	13103.7
					-0.34616	358148	261534	212472	59241.7	13108.6
					-0.34946	357690	261534	212483	59241.7	13111.1
					-0.35275	357184	261493	212506	59241.7	13108.6
					-0.35605	357559	261452	212506	59241.7	13111.1
					-0.35935	357526	261479	212438	59241.7	13106.2
					-0.36265	357976	261479	212450	59249.5	13106.2
					-0.36594	358133	261588	212438	59249.5	13106.2
					-0.36924	358659	261506	212450	59241.7	13106.2
					-0.37254	357779	261602	212438	59233.9	13106.2
					-0.37583	358451	261561	212450	59241.7	13106.2
					-0.37913	357946	261452	212450	59241.7	13108.6
					-0.38243	358194	261493	212461	59241.7	13106.2
					-0.38572	357705	261452	212438	59226.1	13111.1
					-0.38902	358765	261493	212438	59233.9	13106.2
					-0.39232	358212	261479	212438	59233.9	13106.2
					-0.39561	359410	261452	212438	59226.1	13106.2
					-0.39891	358899	261411	212438	59226.1	13106.2
					-0.40221	358938	261438	212438	59241.7	13108.6
					-0.4055	359007	261424	212427	59241.7	13108.6
					-0.4088	358750	261452	212404	59226.1	13108.6
					-0.4121	358891	261493	212393	59218.3	13108.6
					-0.41539	358889	261493	212404	59233.9	13111.1
					-0.41869	359291	261506	212438	59226.1	13108.6
					-0.42199	359278	261506	212427	59226.1	13111.1
					-0.42528	360033	261397	212438	59226.1	13106.2
					-0.42858	122270	261465	159732	85421.4	13106.2
					-0.43188	122330	261356	159744	85405.2	12665.1
					-0.43517	122120	261479	159732	85421.4	12667.4
					-0.43847	122079	261383	159738	85421.4	12667.4
					-0.44177	122057	261452	159732	85405.2	12667.4
					-0.44506	122073	261411	159738	85421.4	12672
					-0.44836	122205	122103	159732	85405.2	12667.4
					-0.45166	122258	122115	159719	85421.4	12667.4
					-0.45495	122337	122118	159719	85437.6	12667.4
					-0.45825	122241	122115	159719	85421.4	12667.4
					-0.46155	122122	122112	159732	85421.4	12665.1
					-0.46484	122017	122106	159719	85405.2	12669.7
					-0.46814	121995	122097	159725	85405.2	12667.4
					-0.47144	121965	122073	159719	85421.4	12667.4
					-0.47473	122074	122055	159700	85437.6	12665.1
					-0.47803	122009	122058	159700	85437.6	12667.4
					-0.48133	122133	122085	159687	85421.4	12665.1
					-0.48462	122059	122061	159706	85421.4	12662.8
					-0.48792	122098	122052	159706	85405.2	12665.1
					-0.49122	121827	122052	159706	85405.2	12667.4
					-0.49451	121831	122046	159687	85437.6	12667.4
					-0.49781	121817	122061	159693	85437.6	12667.4
					-0.50111	121794	122061	159693	85437.6	12667.4
					-0.5044	122160	122082	159687	85437.6	12667.4
					-0.5077	121933	122055	159700	85421.4	12667.4
					-0.511	122145	122049	159700	85421.4	12665.1
					-0.51429	121910	122017	159681	85437.6	12665.1
					-0.51759	122106	122011	159674	85421.4	12665.1
					-0.52089	121683	122008	159662	85453.9	12665.1
					-0.52418	121964	121999	159668	85453.9	12665.1
					-0.52748	121583	122017	159649	85437.6	12665.1
					-0.53078	121961	122017	159662	85421.4	12667.4
					-0.53408	122029	122029	159662	85437.6	12665.1
					-0.53737	122152	121999	159662	85437.6	12665.1
					-0.54067	121994	122008	159655	85453.9	12667.4
					-0.54397	122042	121990	159649	85437.6	12665.1
					-0.54726	122063	121981	159649	85470.1	12662.8
					-0.55056	121965	121987	159630	85437.6	12660.5
					-0.55386	121899	121975	159642	85437.6	12662.8
					-0.55715	121827	121975	159630	85437.6	12665.1
					-0.56045	121981	121942	159642	85437.6	12662.8
					-0.56375	121965	121924	159623	85470.1	12667.4
					-0.56704	122171	121936	159623	85453.9	12665.1
					-0.57034	121990	121913	159604	85453.9	12662.8
					-0.57364	122009	121942	159604	85437.6	12662.8
					-0.57693	121982	121951	159598	85453.9	12662.8
					-0.58023	122067	121930	159617	85470.1	12665.1
					-0.58353	121935	121924	159617	85470.1	12665.1
					-0.58682	121917	121898	159598	85470.1	12662.8
					-0.59012	121960	121895	159598	85470.1	12662.8
					-0.59342	122049	121886	159585	85470.1	12665.1
					-0.59671	122117	121895	159579	85453.9	12665.1
					-0.59999	122070	121868	159585	85453.9	12665.1

## Sheet: Fig. 3
Fig. 3a			Fig. 3d
E-EF (eV)	DOS(eV^-1) for up spin	down spin	Vbias (V)	TMR(100×%)
-2.00453	7.7963	1.81576	-1.9	-0.03394
-1.99753	8.20675	2.03966	-1.8	-0.05445
-1.99053	8.51168	2.30273	-1.6	-0.02572
-1.98253	8.81631	2.58312	-1.5	0.05875
-1.97553	9.20822	2.84706	-1.4	0.17491
-1.96853	9.70334	3.05661	-1.1	0.25938
-1.96153	10.2452	3.18115	-1	0.23153
-1.95453	10.7567	3.20636	-0.9	0.12119
-1.94753	11.2031	3.14277	-0.8	-0.18388
-1.93953	11.6098	3.02918	-0.7	-0.34867
-1.93253	12.0398	2.9293	-0.5	-0.35754
-1.92553	12.5416	2.9154	-0.4	-0.33744
-1.91853	13.1266	3.03955	-0.3	-0.25466
-1.91153	13.7727	3.30904	-0.2	-0.18083
-1.90453	14.4448	3.68307	0	0.4347
-1.89653	15.0958	4.09873	0.2	-0.18083
-1.88953	15.641	4.50721	0.3	-0.25466
-1.88253	15.9466	4.89234	0.4	-0.33744
-1.87553	15.854	5.25832	0.5	-0.35754
-1.86853	15.2447	5.59912	0.7	-0.34867
-1.86153	14.1157	5.87688	0.8	-0.18388
-1.85353	12.6051	6.0385	0.9	0.12119
-1.84653	10.9616	6.05513	1	0.23153
-1.83953	9.45478	5.95975	1.1	0.25938
-1.83253	8.28822	5.84907	1.4	0.17491
-1.82553	7.55096	5.84084	1.5	0.05875
-1.81853	7.21286	6.02125	1.6	-0.02572
-1.81053	7.17362	6.40081	1.8	-0.05445
-1.80353	7.31712	6.90965	1.9	-0.03394
-1.79653	7.56799	7.42351
-1.78953	7.90891	7.81175
-1.78253	8.35852	7.97517
-1.77553	8.93532	7.88267
-1.76753	9.62224	7.58524
-1.76053	10.3764	7.20915
-1.75353	11.1408	6.92042
-1.74653	11.8693	6.87293
-1.73953	12.5246	7.1559
-1.73253	13.0799	7.77242
-1.72453	13.5227	8.64731
-1.71753	13.8664	9.66079
-1.71053	14.141	10.6913
-1.70353	14.3712	11.6507
-1.69653	14.5553	12.5043
-1.68953	14.6583	13.2661
-1.68153	14.6341	13.9698
-1.67453	14.4778	14.6158
-1.66753	14.259	15.14
-1.66053	14.114	15.4176
-1.65353	14.1685	15.3224
-1.64653	14.4483	14.8066
-1.63853	14.832	13.9484
-1.63153	15.0978	12.9305
-1.62453	15.055	11.9643
-1.61753	14.6624	11.2018
-1.61053	14.0538	10.6917
-1.60353	13.4627	10.393
-1.59553	13.1002	10.2234
-1.58853	13.0725	10.0959
-1.58153	13.3698	9.9339
-1.57453	13.907	9.68353
-1.56753	14.5603	9.31688
-1.56053	15.1921	8.84883
-1.55253	15.6821	8.32653
-1.54553	15.9575	7.81909
-1.53853	16.0279	7.39215
-1.53153	15.9814	7.11119
-1.52453	15.933	7.03818
-1.51753	15.9603	7.226
-1.50953	16.0514	7.69123
-1.50253	16.1121	8.38645
-1.49553	16.0181	9.1961
-1.48853	15.6769	9.96005
-1.48153	15.0745	10.5355
-1.47453	14.2721	10.8494
-1.46653	13.3796	10.9247
-1.45953	12.5272	10.8528
-1.45253	11.8391	10.7351
-1.44553	11.4103	10.6227
-1.43853	11.2835	10.5045
-1.43153	11.4364	10.3441
-1.42353	11.7876	10.1222
-1.41653	12.2326	9.86003
-1.40953	12.6793	9.59744
-1.40253	13.0749	9.3582
-1.39553	13.4148	9.13004
-1.38853	13.7212	8.88788
-1.38053	14.0153	8.61918
-1.37353	14.2913	8.33642
-1.36653	14.5128	8.07351
-1.35953	14.6241	7.85378
-1.35253	14.5678	7.67975
-1.34553	14.3011	7.53325
-1.33753	13.8097	7.38644
-1.33053	13.1177	7.2056
-1.32353	12.2903	6.95336
-1.31653	11.4195	6.59216
-1.30953	10.5964	6.11275
-1.30253	9.89003	5.56339
-1.29453	9.33987	5.06024
-1.28753	8.9611	4.7526
-1.28053	8.76344	4.75661
-1.27353	8.75214	5.09087
-1.26653	8.92349	5.65697
-1.25953	9.25179	6.27461
-1.25153	9.67839	6.75361
-1.24453	10.1086	6.96985
-1.23753	10.4246	6.89945
-1.23053	10.5225	6.62224
-1.22353	10.3464	6.28398
-1.21653	9.91596	6.05042
-1.20853	9.31064	6.05724
-1.20153	8.63361	6.3661
-1.19453	7.97259	6.93942
-1.18753	7.38277	7.64932
-1.18053	6.89189	8.32649
-1.17353	6.5108	8.8283
-1.16553	6.23664	9.08685
-1.15853	6.04582	9.11783
-1.15153	5.89589	8.99836
-1.14453	5.74332	8.83291
-1.13753	5.57257	8.72414
-1.13053	5.41753	8.75519
-1.12253	5.3494	8.96957
-1.11553	5.43409	9.35156
-1.10853	5.68361	9.81935
-1.10153	6.03326	10.2469
-1.09453	6.35373	10.5132
-1.08753	6.49993	10.5632
-1.07953	6.36296	10.4301
-1.07253	5.91057	10.2108
-1.06553	5.20238	10.0142
-1.05853	4.36863	9.9134
-1.05153	3.56399	9.93738
-1.04453	2.91326	10.0832
-1.03653	2.47175	10.3288
-1.02953	2.22968	10.6272
-1.02253	2.14343	10.8931
-1.01553	2.17935	11.0049
-1.00853	2.33835	10.848
-1.00153	2.64675	10.3676
-0.99353	3.12709	9.61426
-0.98653	3.77165	8.72275
-0.97953	4.54284	7.85565
-0.97253	5.3985	7.12774
-0.96553	6.32248	6.5739
-0.95853	7.32889	6.17185
-0.95053	8.43543	5.89032
-0.94353	9.61722	5.73546
-0.93653	10.7766	5.75125
-0.92953	11.7574	5.99191
-0.92253	12.4033	6.49458
-0.91553	12.6317	7.28214
-0.90753	12.487	8.3975
-0.90053	12.1336	9.94431
-0.89353	11.7883	12.0768
-0.88653	11.6241	14.9276
-0.87953	11.6919	18.4871
-0.87253	11.9042	22.5109
-0.86453	12.0911	26.5193
-0.85753	12.0954	29.9296
-0.85053	11.8609	32.2487
-0.84353	11.4583	33.2282
-0.83653	11.0396	32.9102
-0.82953	10.7489	31.5374
-0.82153	10.64	29.43
-0.81453	10.6564	26.8986
-0.80753	10.6649	24.2346
-0.80053	10.5296	21.7193
-0.79353	10.1676	19.6094
-0.78653	9.57961	18.0814
-0.77853	8.84251	17.1903
-0.77153	8.08252	16.8572
-0.76453	7.4291	16.9128
-0.75753	6.96544	17.1378
-0.75053	6.68875	17.3133
-0.74353	6.51301	17.2398
-0.73553	6.32073	16.7586
-0.72853	6.02674	15.7708
-0.72153	5.63403	14.2891
-0.71453	5.23362	12.4572
-0.70753	4.95241	10.5297
-0.70053	4.87916	8.78862
-0.69253	5.00714	7.44482
-0.68553	5.23174	6.56743
-0.67853	5.39796	6.07991
-0.67153	5.38188	5.81914
-0.66453	5.14304	5.6194
-0.65753	4.73184	5.37445
-0.64953	4.24442	5.0693
-0.64253	3.76944	4.7582
-0.63553	3.36068	4.52282
-0.62853	3.04382	4.42203
-0.62153	2.8347	4.46978
-0.61453	2.74642	4.63715
-0.60653	2.77537	4.86867
-0.59953	2.8863	5.10922
-0.59253	3.01867	5.31028
-0.58553	3.11706	5.43
-0.57853	3.16258	5.42278
-0.57153	3.17989	5.24141
-0.56353	3.21631	4.8483
-0.55653	3.30718	4.24139
-0.54953	3.45849	3.47192
-0.54253	3.64803	2.63794
-0.53553	3.84006	1.85666
-0.52853	3.99573	1.22563
-0.52053	4.07604	0.79777
-0.51353	4.04728	0.57649
-0.50653	3.89177	0.52902
-0.49953	3.62317	0.60347
-0.49253	3.28781	0.74173
-0.48553	2.95252	0.88722
-0.47753	2.67959	0.99145
-0.47053	2.50656	1.021
-0.46353	2.43925	0.96525
-0.45653	2.46108	0.83939
-0.44953	2.54586	0.68058
-0.44253	2.66578	0.53783
-0.43453	2.79374	0.45955
-0.42753	2.90384	0.48329
-0.42053	2.9765	0.62974
-0.41353	3.00815	0.90003
-0.40653	3.01663	1.27539
-0.39953	3.04033	1.71957
-0.39153	3.12835	2.18568
-0.38453	3.32625	2.6284
-0.37753	3.66112	3.01267
-0.37053	4.13045	3.31992
-0.36353	4.69253	3.54377
-0.35653	5.26776	3.67416
-0.34853	5.75251	3.68652
-0.34153	6.05256	3.54776
-0.33453	6.11607	3.23536
-0.32753	5.95609	2.76007
-0.32053	5.6408	2.17913
-0.31353	5.26228	1.5784
-0.30553	4.89774	1.04304
-0.29853	4.5899	0.62711
-0.29153	4.35327	0.34572
-0.28453	4.19501	0.18458
-0.27753	4.12329	0.11872
-0.27053	4.15034	0.12935
-0.26253	4.27397	0.21054
-0.25553	4.46907	0.36644
-0.24853	4.69283	0.60167
-0.24153	4.90041	0.90921
-0.23453	5.05692	1.26147
-0.22753	5.14089	1.60975
-0.21953	5.14009	1.8921
-0.21253	5.05427	2.05163
-0.20553	4.89898	2.05822
-0.19853	4.70937	1.92199
-0.19153	4.52839	1.69519
-0.18453	4.39363	1.45685
-0.17653	4.32769	1.28424
-0.16953	4.33488	1.22964
-0.16253	4.4	1.30956
-0.15553	4.49128	1.51022
-0.14853	4.57065	1.80457
-0.14153	4.61433	2.16966
-0.13353	4.62538	2.59604
-0.12653	4.62963	3.08446
-0.11953	4.6566	3.63066
-0.11253	4.71593	4.20738
-0.10553	4.80012	4.75388
-0.09853	4.89292	5.18057
-0.09053	4.98014	5.39354
-0.08353	5.04332	5.32295
-0.07653	5.05398	4.95027
-0.06953	4.98243	4.32167
-0.06253	4.82738	3.54253
-0.05553	4.6344	2.75887
-0.04753	4.48624	2.11652
-0.04053	4.45999	1.72086
-0.03353	4.58075	1.60681
-0.02653	4.81548	1.72986
-0.01953	5.09895	1.98266
-0.01253	5.36781	2.2315
-0.00453	5.5832	2.36282
0.00247	5.72554	2.32811
0.00947	5.78206	2.16691
0.01647	5.73651	2.00479
0.02347	5.57189	2.01936
0.03047	5.28604	2.39309
0.03847	4.90466	3.26254
0.04547	4.49485	4.67231
0.05247	4.15496	6.54003
0.05947	3.98722	8.66301
0.06647	4.05608	10.7563
0.07347	4.36081	12.5429
0.08147	4.82915	13.84
0.08847	5.33602	14.6086
0.09547	5.74196	14.9344
0.10247	5.9302	14.9653
0.10947	5.8411	14.845
0.11647	5.48484	14.6879
0.12447	4.93805	14.5859
0.13147	4.31672	14.6215
0.13847	3.73992	14.8668
0.14547	3.28703	15.3559
0.15247	2.9841	16.0604
0.15947	2.80609	16.8831
0.16747	2.7078	17.6748
0.17447	2.65522	18.2734
0.18147	2.64656	18.556
0.18847	2.71444	18.4835
0.19547	2.90997	18.1204
0.20247	3.27503	17.6105
0.21047	3.81304	17.1322
0.21747	4.4679	16.8376
0.22447	5.12985	16.8125
0.23147	5.66263	17.0558
0.23847	5.95408	17.4873
0.24547	5.95945	17.9859
0.25347	5.7204	18.4456
0.26047	5.34806	18.8213
0.26747	4.97287	19.144
0.27447	4.69118	19.4887
0.28147	4.53017	19.918
0.28847	4.44745	20.4322
0.29647	4.35849	20.9527
0.30347	4.18798	21.3456
0.31047	3.90499	21.4815
0.31747	3.53314	21.2778
0.32447	3.12979	20.7176
0.33147	2.75924	19.8367
0.33947	2.47134	18.7154
0.34647	2.2966	17.4881
0.35347	2.24916	16.3653
0.36047	2.3299	15.6093
0.36747	2.52525	15.4612
0.37447	2.80825	16.0519
0.38247	3.14167	17.3313
0.38947	3.48166	19.078
0.39647	3.78141	20.9632
0.40347	3.99706	22.6453
0.41047	4.09649	23.8509
0.41747	4.06659	24.4432
0.42547	3.91512	24.4299
0.43247	3.66605	23.9599
0.43947	3.35488	23.2666
0.44647	3.02886	22.5864
0.45347	2.74491	22.0833
0.46047	2.56015	21.8055
0.46847	2.51191	21.6992
0.47547	2.59782	21.6513
0.48247	2.76958	21.548
0.48947	2.94844	21.3179
0.49647	3.05736	20.9572
0.50347	3.04982	20.5236
0.51147	2.91922	20.0937
0.51847	2.68735	19.7129
0.52547	2.38881	19.3519
0.53247	2.05954	18.9299
0.53947	1.73746	18.3708
0.54647	1.46279	17.6734
0.55447	1.2709	16.9214
0.56147	1.17936	16.23
0.56847	1.17739	15.6698
0.57547	1.22996	15.2123
0.58247	1.29814	14.7481
0.58947	1.3624	14.154
0.59747	1.43261	13.3669
0.60447	1.53399	12.4317
0.61147	1.67853	11.4856
0.61847	1.8446	10.6955
0.62547	1.98205	10.1851
0.63247	2.04339	9.97785
0.64047	2.01836	10.0024
0.64747	1.9458	10.1336
0.65447	1.89346	10.2563
0.66147	1.91793	10.2972
0.66847	2.03277	10.2251
0.67547	2.20462	10.0305
0.68347	2.37696	9.70775
0.69047	2.50522	9.25759
0.69747	2.57817	8.6944
0.70447	2.61629	8.05697
0.71147	2.65058	7.40004
0.71847	2.70073	6.7855
0.72647	2.76205	6.27468
0.73347	2.80787	5.9254
0.74047	2.80196	5.78938
0.74747	2.71519	5.8889
0.75447	2.54148	6.18868
0.76147	2.30235	6.58388
0.76947	2.03804	6.92736
0.77647	1.78768	7.10061
0.78347	1.57427	7.06944
0.79047	1.40335	6.88955
0.79747	1.27514	6.64745
0.80447	1.19814	6.38976
0.81247	1.19041	6.09863
0.81947	1.2664	5.72271
0.82647	1.41675	5.23614
0.83347	1.59902	4.6692
0.84047	1.74875	4.09539
0.84747	1.80976	3.59212
0.85547	1.76452	3.21112
0.86247	1.64367	2.9681
0.86947	1.50718	2.85241
0.87647	1.40858	2.83492
0.88347	1.36866	2.87882
0.89047	1.37074	2.94565
0.89847	1.3777	3.00573
0.90547	1.35471	3.04977
0.91247	1.28516	3.0922
0.91947	1.17404	3.16528
0.92647	1.04253	3.31177
0.93347	0.91947	3.57297
0.94147	0.83334	3.98192
0.94847	0.80575	4.55475
0.95547	0.84815	5.28073
0.96247	0.95947	6.11787
0.96947	1.12432	6.99697
0.97647	1.31502	7.84756
0.98447	1.49491	8.63045
0.99147	1.62942	9.36377
0.99847	1.69637	10.1251
1.00547	1.69434	11.0213
1.01247	1.64306	12.1467
1.01947	1.57433	13.5312
1.02747	1.51711	15.1189
1.03447	1.48384	16.7761
1.04147	1.46658	18.3195
1.04847	1.44473	19.5676
1.05547	1.40066	20.3631
1.06247	1.33157	20.6136
1.07047	1.24951	20.2869
1.07747	1.16979	19.4289
1.08447	1.09943	18.149
1.09147	1.03365	16.6098
1.09847	0.96374	14.9839
1.10547	0.88825	13.4269
1.11347	0.81946	12.0388
1.12047	0.78201	10.8457
1.12747	0.80465	9.81511
1.13447	0.91149	8.89365
1.14147	1.11394	8.04678
1.14847	1.40423	7.27854
1.15647	1.75304	6.61363
1.16347	2.11315	6.07489
1.17047	2.42935	5.66995
1.17747	2.65201	5.39507
1.18447	2.75034	5.2409
1.19147	2.72171	5.19293
1.19947	2.59607	5.22518
1.20647	2.43167	5.30279
1.21347	2.2967	5.38818
1.22047	2.24342	5.4602
1.22747	2.28607	5.516
1.23447	2.39408	5.56394
1.24247	2.50623	5.6005
1.24947	2.55732	5.59681
1.25647	2.50348	5.5029
1.26347	2.33678	5.27415
1.27047	2.08616	4.91061
1.27747	1.80528	4.46874
1.28547	1.55427	4.04889
1.29247	1.38065	3.74647
1.29947	1.30476	3.61059
1.30647	1.31721	3.62234
1.31347	1.38784	3.71145
1.32047	1.48111	3.78926
1.32847	1.56858	3.78841
1.33547	1.63155	3.69038
1.34247	1.65799	3.53383
1.34947	1.64098	3.4026
1.35647	1.58036	3.40233
1.36347	1.48457	3.6328
1.37147	1.36886	4.1613
1.37847	1.25074	5.00066
1.38547	1.14936	6.09745
1.39247	1.08799	7.33941
1.39947	1.09665	8.58754
1.40647	1.2068	9.72057
1.41447	1.43856	10.6661
1.42147	1.78775	11.403
1.42847	2.22109	11.9363
1.43547	2.68334	12.2713
1.44247	3.11301	12.4129
1.44947	3.45655	12.3864
1.45747	3.67944	12.2619
1.46447	3.77021	12.1441
1.47147	3.74126	12.1323
1.47847	3.62355	12.2813
1.48547	3.45575	12.5663
1.49247	3.26954	12.8898
1.50047	3.07619	13.1085
1.50747	2.871	13.075
1.51447	2.64812	12.6896
1.52147	2.41856	11.9377
1.52847	2.2133	10.9054
1.53547	2.06831	9.76669
1.54347	2.00039	8.73293
1.55047	1.99313	7.99328
1.55747	2.00321	7.65107
1.56447	1.98366	7.69212
1.57147	1.91034	7.98938
1.57847	1.79294	8.34997
1.58647	1.66479	8.58014
1.59347	1.55989	8.55639
1.60047	1.492	8.26521
1.60747	1.45035	7.79856
1.61447	1.4131	7.3041
1.62147	1.36748	6.91154
1.62947	1.32186	6.68187
1.63647	1.30322	6.59898
1.64347	1.3409	6.60957
1.65047	1.44872	6.67217
1.65747	1.6161	6.78207
1.66447	1.81373	6.95402
1.67247	2.00664	7.18597
1.67947	2.16891	7.42789
1.68647	2.28865	7.57891
1.69347	2.36501	7.52667
1.70047	2.40394	7.19096
1.70747	2.41623	6.57106
1.71547	2.42251	5.75535
1.72247	2.45385	4.89986
1.72947	2.5445	4.17429
1.73647	2.71399	3.70631
1.74347	2.9486	3.54214
1.75047	3.19786	3.63704
1.75847	3.39438	3.87593
1.76547	3.48765	4.11424
1.77247	3.47341	4.22583
1.77947	3.39904	4.14396
1.78647	3.33914	3.87704
1.79347	3.35842	3.49874
1.80147	3.47994	3.11735
1.80847	3.67767	2.83099
1.81547	3.89743	2.69675
1.82247	4.09232	2.7121
1.82947	4.24895	2.82044
1.83647	4.38555	2.9368
1.84447	4.52616	2.98126
1.85147	4.6739	2.90885
1.85847	4.80958	2.7229
1.86547	4.91699	2.46835
1.87247	5.00969	2.20915
1.87947	5.13376	1.99872
1.88747	5.34487	1.85839
1.89447	5.66663	1.77579
1.90147	6.06529	1.7225
1.90847	6.45227	1.68113
1.91547	6.71877	1.65986
1.92247	6.78551	1.68428
1.93047	6.64248	1.77236
1.93747	6.3539	1.91388
1.94447	6.0298	2.06812
1.95147	5.77444	2.18382
1.95847	5.64103	2.2278
1.96547	5.61493	2.20613
1.97347	5.62638	2.16775
1.98047	5.58985	2.18616
1.98747	5.43808	2.32592
1.99447	5.14651	2.60563
2.00147	4.73795	2.9779

## Sheet: Fig. 4
Fig. 4a								Fig. 4b							Fig. 4c							Fig. 4d
Vbias (V)	TMR(100×%) at 10K	40K	70K	100K	160K	Vbias (V)	190K	Vbias (V)	TMR(100×%) at 10K	40K	100K	130K	160K	190K	Vbias (V)	TMR(100×%) at 10K	50K	90K	130K	170K	190K	T (K)	TMR(100×%)	P (100×%）	T(K)	P (100×%）for red line
-1.5	-0.09953	-0.09739	-0.09255	-0.08577	-0.06327	-1.5	-0.04782	-1.5	0.04133	0.04082	0.03683	0.02991	0.0261	0.01915	-1.5	-0.04734	-0.04426	-0.03864	-0.03109	-0.02199	-0.01651	10	1.912	0.69911	10	0.71296
-1.48	-0.10281	-0.10064	-0.09568	-0.08877	-0.06569	-1.48	-0.04982	-1.48	0.04132	0.04079	0.03695	0.03011	0.02645	0.01931	-1.485	-0.04825	-0.04514	-0.03986	-0.03222	-0.02316	-0.01765	40	1.8307	0.6913	10.1802	0.71288
-1.46	-0.10599	-0.10375	-0.0987	-0.09162	-0.06802	-1.46	-0.05178	-1.46	0.04099	0.04049	0.03735	0.02998	0.02661	0.01936	-1.47	-0.0476	-0.04464	-0.03975	-0.03246	-0.02365	-0.0182	70	1.614	0.66828	10.3604	0.71281
-1.44	-0.10894	-0.10672	-0.10155	-0.09434	-0.07026	-1.44	-0.05368	-1.44	0.04008	0.03971	0.03623	0.02957	0.02651	0.01924	-1.455	-0.04515	-0.0425	-0.03829	-0.03155	-0.02342	-0.0183	100	1.403	0.64209	10.5405	0.71273
-1.42	-0.11171	-0.10946	-0.10423	-0.09688	-0.07237	-1.42	-0.05547	-1.42	0.03877	0.0384	0.03535	0.02903	0.02633	0.01888	-1.44	-0.04086	-0.03858	-0.03528	-0.02951	-0.02232	-0.0177	130	1.019	0.58097	10.7207	0.71265
-1.4	-0.11427	-0.11201	-0.10671	-0.09923	-0.07439	-1.4	-0.05721	-1.4	0.03643	0.03618	0.03429	0.02763	0.02541	0.01821	-1.425	-0.03452	-0.03278	-0.03055	-0.02628	-0.02021	-0.0163	160	0.8095	0.53678	10.9009	0.71257
-1.38	-0.11653	-0.11428	-0.10893	-0.1014	-0.07622	-1.38	-0.0588	-1.38	0.03324	0.03318	0.03104	0.02576	0.02422	0.01726	-1.41	-0.02604	-0.02496	-0.02418	-0.02167	-0.01712	-0.01402	190	0.5637	0.46891	11.0811	0.71249
-1.36	-0.11861	-0.11631	-0.11093	-0.10328	-0.07789	-1.36	-0.06029	-1.36	0.02902	0.02899	0.02771	0.02322	0.02246	0.01587	-1.395	-0.01546	-0.01518	-0.01606	-0.01571	-0.01292	-0.0111	220	0.178	0.28588	11.2613	0.7124
-1.34	-0.12038	-0.1181	-0.11267	-0.10497	-0.07941	-1.34	-0.06165	-1.34	0.02324	0.02343	0.02371	0.01973	0.01986	0.01392	-1.38	-0.00265	-0.0033	-0.00609	-0.00837	-0.00772	-0.00723				11.4414	0.71232
-1.32	-0.12185	-0.11957	-0.11413	-0.10639	-0.08072	-1.32	-0.06288	-1.32	0.01573	0.01617	0.01727	0.01507	0.01642	0.01135	-1.365	0.01237	0.01058	0.00559	0.000317752	-0.00152	-0.0025				11.6216	0.71224
-1.3	-0.12304	-0.12075	-0.11529	-0.10753	-0.08179	-1.3	-0.06388	-1.3	0.00616	0.00682	0.00971	0.00908	0.01185	0.00792	-1.35	0.02959	0.02648	0.01902	0.01025	0.0057	0.00295				11.8018	0.71215
-1.28	-0.12388	-0.1216	-0.11614	-0.10839	-0.08266	-1.28	-0.06477	-1.28	-0.00587	-0.00485	0.000451042	0.00146	0.00588	0.00355	-1.335	0.0489	0.04434	0.03416	0.02141	0.01395	0.00914				11.982	0.71207
-1.26	-0.12437	-0.12214	-0.11668	-0.10895	-0.08329	-1.26	-0.06545	-1.26	-0.02058	-0.01918	-0.01203	-0.00802	-0.00163	-0.00194	-1.32	0.07028	0.0641	0.05086	0.03368	0.02296	0.01614				12.1622	0.71199
-1.24	-0.12454	-0.12233	-0.1169	-0.10921	-0.08367	-1.24	-0.06591	-1.24	-0.03794	-0.03618	-0.02628	-0.01955	-0.01093	-0.00872	-1.305	0.09326	0.08518	0.06879	0.04684	0.03269	0.02359				12.3423	0.7119
-1.22	-0.12438	-0.12219	-0.11679	-0.10916	-0.08382	-1.22	-0.06618	-1.22	-0.05793	-0.05574	-0.04293	-0.03318	-0.02216	-0.01692	-1.29	0.11747	0.10743	0.08772	0.06054	0.04301	0.03148				12.5225	0.71181
-1.2	-0.1238	-0.12165	-0.11632	-0.10876	-0.08369	-1.2	-0.06624	-1.2	-0.07994	-0.07737	-0.06214	-0.04869	-0.03519	-0.02652	-1.275	0.14231	0.13017	0.10709	0.07466	0.0536	0.03977				12.7027	0.71173
-1.18	-0.1229	-0.12079	-0.11551	-0.10804	-0.08331	-1.18	-0.06604	-1.18	-0.10332	-0.10039	-0.08244	-0.06571	-0.04982	-0.03741	-1.26	0.16628	0.15203	0.12589	0.08822	0.06406	0.04802				12.8829	0.71164
-1.16	-0.12158	-0.11951	-0.11435	-0.10696	-0.08264	-1.16	-0.06569	-1.16	-0.1274	-0.12414	-0.10355	-0.08382	-0.06565	-0.04934	-1.245	0.18758	0.17149	0.14303	0.10068	0.07387	0.05596				13.0631	0.71155
-1.14	-0.11985	-0.11784	-0.11276	-0.10554	-0.08168	-1.14	-0.06503	-1.14	-0.15131	-0.1477	-0.12496	-0.10216	-0.08192	-0.06179	-1.23	0.20394	0.18645	0.15697	0.11078	0.0826	0.06307				13.2432	0.71146
-1.12	-0.11774	-0.11579	-0.1108	-0.10374	-0.08039	-1.12	-0.06415	-1.12	-0.17443	-0.17055	-0.14569	-0.12026	-0.09818	-0.07444	-1.215	0.21159	0.19392	0.16505	0.1172	0.08915	0.06884				13.4234	0.71137
-1.1	-0.11521	-0.11332	-0.10844	-0.10157	-0.07882	-1.1	-0.06302	-1.1	-0.19635	-0.19222	-0.16537	-0.13766	-0.11395	-0.08678	-1.2	0.20752	0.19102	0.16527	0.11824	0.09212	0.07243				13.6036	0.71128
-1.08	-0.11233	-0.11047	-0.10583	-0.09912	-0.07706	-1.08	-0.06186	-1.08	-0.21675	-0.21242	-0.18412	-0.15405	-0.12895	-0.09863	-1.185	0.18921	0.17559	0.15528	0.11231	0.09076	0.07291				13.7838	0.71119
-1.06	-0.10888	-0.10711	-0.10263	-0.09616	-0.07482	-1.06	-0.06021	-1.06	-0.23523	-0.23074	-0.20104	-0.16912	-0.14281	-0.10966	-1.17	0.15624	0.14677	0.13419	0.0985	0.08398	0.06947				13.964	0.7111
-1.04	-0.10496	-0.10326	-0.09899	-0.09276	-0.07227	-1.04	-0.05807	-1.04	-0.2518	-0.24716	-0.21632	-0.18275	-0.1555	-0.11974	-1.155	0.11051	0.10583	0.10215	0.07649	0.07109	0.06169				14.1441	0.71101
-1.02	-0.10052	-0.09881	-0.09476	-0.08882	-0.06917	-1.02	-0.05587	-1.02	-0.26636	-0.26162	-0.22988	-0.19493	-0.16685	-0.1288	-1.14	0.05548	0.05582	0.06123	0.04706	0.05229	0.04914				14.3243	0.71092
-1	-0.09543	-0.09395	-0.09014	-0.0845	-0.06588	-1	-0.05336	-1	-0.27885	-0.27405	-0.24155	-0.2055	-0.17678	-0.13683	-1.125	-0.00353	0.00162	0.01511	0.01278	0.02858	0.03223				14.5045	0.71083
-0.98	-0.08991	-0.08852	-0.08497	-0.07972	-0.0622	-0.98	-0.05057	-0.98	-0.2893	-0.28445	-0.25143	-0.21452	-0.18532	-0.14373	-1.11	-0.06155	-0.05262	-0.03278	-0.02425	0.00136	0.01189				14.6847	0.71073
-0.96	-0.08381	-0.08256	-0.07933	-0.07446	-0.05812	-0.96	-0.04744	-0.96	-0.29759	-0.29271	-0.25936	-0.2218	-0.19231	-0.14941	-1.095	-0.11366	-0.10195	-0.07766	-0.06037	-0.02708	-0.01033				14.8649	0.71064
-0.94	-0.07712	-0.07602	-0.07312	-0.06864	-0.05365	-0.94	-0.04402	-0.94	-0.30368	-0.29879	-0.26528	-0.22739	-0.19772	-0.1539	-1.08	-0.15812	-0.14463	-0.11783	-0.09384	-0.05505	-0.03291				15.045	0.71054
-0.92	-0.06986	-0.06889	-0.06635	-0.06234	-0.04875	-0.92	-0.04028	-0.92	-0.30759	-0.30276	-0.26928	-0.23118	-0.20153	-0.15705	-1.065	-0.19543	-0.1807	-0.15163	-0.12269	-0.07991	-0.05446				15.2252	0.71045
-0.9	-0.06193	-0.06113	-0.05899	-0.05549	-0.04341	-0.9	-0.0362	-0.9	-0.30915	-0.30438	-0.27113	-0.2332	-0.20376	-0.15901	-1.05	-0.2268	-0.21072	-0.1812	-0.14815	-0.10307	-0.07388				15.4054	0.71035
-0.88	-0.05341	-0.05277	-0.05104	-0.04806	-0.03764	-0.88	-0.03176	-0.88	-0.30833	-0.30365	-0.27083	-0.23331	-0.20421	-0.15956	-1.035	-0.25302	-0.2361	-0.20548	-0.16913	-0.12211	-0.09094				15.5856	0.71026
-0.86	-0.04423	-0.04379	-0.04251	-0.0401	-0.03143	-0.86	-0.02701	-0.86	-0.30509	-0.30051	-0.26839	-0.23148	-0.20291	-0.15871	-1.02	-0.27496	-0.25744	-0.22607	-0.18694	-0.13846	-0.10563				15.7658	0.71016
-0.84	-0.03439	-0.03415	-0.03336	-0.03159	-0.02475	-0.84	-0.02188	-0.84	-0.29934	-0.2949	-0.26366	-0.22762	-0.19977	-0.15639	-1.005	-0.29353	-0.27549	-0.24373	-0.20199	-0.15242	-0.11831				15.9459	0.71006
-0.82	-0.02394	-0.02389	-0.0236	-0.02247	-0.01761	-0.82	-0.01637	-0.82	-0.29103	-0.28677	-0.25661	-0.22181	-0.19488	-0.15273	-0.99	-0.30903	-0.29051	-0.25853	-0.21473	-0.16413	-0.12875				16.1261	0.70996
-0.8	-0.01277	-0.01295	-0.01319	-0.01275	-0.01	-0.8	-0.0105	-0.8	-0.2802	-0.27614	-0.24736	-0.21398	-0.18819	-0.14754	-0.975	-0.32202	-0.30331	-0.27091	-0.22593	-0.17414	-0.13774				16.3063	0.70987
-0.78	-0.000997364	-0.00142	-0.00222	-0.00249	-0.00192	-0.78	-0.00426	-0.78	-0.26688	-0.26308	-0.23586	-0.20419	-0.17974	-0.14099	-0.96	-0.33279	-0.31388	-0.28128	-0.23497	-0.1825	-0.14515				16.4865	0.70977
-0.76	0.0114	0.01073	0.00936	0.00835	0.0066	-0.76	0.00232	-0.76	-0.25112	-0.24759	-0.22213	-0.19249	-0.16958	-0.13305	-0.945	-0.34152	-0.32252	-0.28973	-0.24237	-0.18928	-0.15127				16.6667	0.70967
-0.74	0.02446	0.02353	0.02154	0.01975	0.01559	-0.74	0.00929	-0.74	-0.23294	-0.22974	-0.20638	-0.17889	-0.15771	-0.12372	-0.93	-0.34842	-0.32947	-0.29649	-0.24829	-0.19489	-0.15638				16.8468	0.70957
-0.72	0.03814	0.03694	0.03433	0.03173	0.02507	-0.72	0.01661	-0.72	-0.21244	-0.20959	-0.18849	-0.16347	-0.14422	-0.11307	-0.915	-0.35366	-0.33434	-0.30165	-0.25239	-0.19922	-0.16034				17.027	0.70947
-0.7	0.05244	0.05098	0.04773	0.04427	0.03498	-0.7	0.02431	-0.7	-0.18969	-0.18723	-0.16852	-0.14631	-0.12919	-0.10119	-0.9	-0.35683	-0.33811	-0.30518	-0.25564	-0.2023	-0.16338				17.2072	0.70937
-0.68	0.06741	0.06563	0.06172	0.0574	0.04535	-0.68	0.03235	-0.68	-0.16478	-0.16275	-0.14681	-0.12742	-0.1127	-0.08812	-0.885	-0.35857	-0.33993	-0.30715	-0.25756	-0.20443	-0.16557				17.3874	0.70926
-0.66	0.08304	0.08094	0.07634	0.07109	0.0562	-0.66	0.04079	-0.66	-0.13785	-0.13627	-0.12322	-0.10705	-0.09483	-0.07394	-0.87	-0.35879	-0.34029	-0.30762	-0.25817	-0.20528	-0.16656				17.5676	0.70916
-0.64	0.09935	0.09692	0.0916	0.08539	0.06754	-0.64	0.04959	-0.64	-0.10898	-0.1079	-0.0979	-0.0852	-0.07568	-0.05878	-0.855	-0.35714	-0.33879	-0.30668	-0.25762	-0.20511	-0.16671				17.7477	0.70906
-0.62	0.11643	0.11364	0.10755	0.10031	0.07933	-0.62	0.05873	-0.62	-0.07838	-0.07779	-0.07118	-0.06201	-0.05539	-0.04272	-0.84	-0.35391	-0.33581	-0.30433	-0.25566	-0.20389	-0.16604				17.9279	0.70896
-0.6	0.13435	0.13116	0.12424	0.1159	0.09162	-0.6	0.0682	-0.6	-0.04624	-0.04618	-0.04304	-0.03769	-0.03412	-0.02592	-0.825	-0.34905	-0.33131	-0.30045	-0.25255	-0.20168	-0.16439				18.1081	0.70885
-0.58	0.1532	0.14956	0.14175	0.13222	0.10443	-0.58	0.07806	-0.58	-0.0128	-0.01333	-0.01367	-0.01242	-0.01202	-0.0085	-0.81	-0.34269	-0.3253	-0.29511	-0.24821	-0.19839	-0.16192				18.2883	0.70875
-0.56	0.17309	0.16897	0.16015	0.14936	0.11775	-0.56	0.08829	-0.56	0.02164	0.02056	0.01643	0.01361	0.01072	0.0094	-0.795	-0.3347	-0.31782	-0.28846	-0.24258	-0.19415	-0.15856				18.4685	0.70864
-0.54	0.19429	0.18963	0.17968	0.16749	0.13173	-0.54	0.09892	-0.54	0.05698	0.05534	0.04741	0.04033	0.03405	0.02771	-0.78	-0.32505	-0.30869	-0.28031	-0.23595	-0.18876	-0.15422				18.6486	0.70854
-0.52	0.21668	0.21145	0.20024	0.18648	0.1463	-0.52	0.1099	-0.52	0.09268	0.09049	0.0788	0.06731	0.0576	0.04616	-0.765	-0.31406	-0.29824	-0.27086	-0.22773	-0.18256	-0.14916				18.8288	0.70843
-0.5	0.24058	0.23467	0.22205	0.20652	0.16146	-0.5	0.12125	-0.5	0.12879	0.12604	0.11039	0.09456	0.08135	0.06473	-0.75	-0.30152	-0.28635	-0.26009	-0.21874	-0.17525	-0.14331				19.009	0.70833
-0.48	0.26603	0.25937	0.24517	0.22771	0.17731	-0.48	0.13291	-0.48	0.16524	0.16193	0.1423	0.12195	0.10522	0.08332	-0.735	-0.28757	-0.27224	-0.24802	-0.20873	-0.16714	-0.13667				19.1892	0.70822
-0.46	0.29309	0.28557	0.26961	0.25001	0.19384	-0.46	0.14499	-0.46	0.20219	0.19827	0.1746	0.14953	0.12915	0.10189	-0.72	-0.27218	-0.25771	-0.23469	-0.19741	-0.15805	-0.12931				19.3694	0.70811
-0.44	0.32191	0.31348	0.29554	0.27357	0.21105	-0.44	0.15744	-0.44	0.24016	0.23561	0.20743	0.17749	0.15332	0.12055	-0.705	-0.25541	-0.24226	-0.2202	-0.18512	-0.14816	-0.12118				19.5495	0.708
-0.42	0.35216	0.34272	0.32266	0.29812	0.22881	-0.42	0.17011	-0.42	0.27927	0.274	0.24095	0.20583	0.17766	0.13924	-0.69	-0.23739	-0.22498	-0.20446	-0.17177	-0.13737	-0.11238				19.7297	0.70789
-0.4	0.3837	0.3732	0.35088	0.32359	0.24706	-0.4	0.18298	-0.4	0.32025	0.31417	0.2757	0.23483	0.20235	0.15806	-0.675	-0.21781	-0.20633	-0.18748	-0.15741	-0.12585	-0.10289				19.9099	0.70779
-0.38	0.4162	0.40458	0.37991	0.34971	0.26554	-0.38	0.19591	-0.38	0.36365	0.35663	0.31192	0.2648	0.22759	0.17714	-0.66	-0.19675	-0.1864	-0.16929	-0.142	-0.11343	-0.09272				20.0901	0.70768
-0.36	0.44918	0.43638	0.40927	0.37612	0.28422	-0.36	0.20887	-0.36	0.41001	0.40186	0.35005	0.29592	0.25352	0.1965	-0.645	-0.1745	-0.16523	-0.15005	-0.12555	-0.1003	-0.08195				20.2703	0.70757
-0.34	0.48197	0.46801	0.43853	0.40238	0.3027	-0.34	0.22166	-0.34	0.45954	0.45014	0.39028	0.32827	0.28019	0.21618	-0.63	-0.1509	-0.14292	-0.1297	-0.10835	-0.08656	-0.0707				20.4505	0.70746
-0.32	0.51414	0.49903	0.46727	0.42818	0.32082	-0.32	0.23418	-0.32	0.51234	0.5015	0.43248	0.3619	0.30757	0.23618	-0.615	-0.12586	-0.11914	-0.10809	-0.09017	-0.072	-0.05886				20.6306	0.70735
-0.3	0.54494	0.5287	0.49476	0.45291	0.33832	-0.3	0.24623	-0.3	0.56723	0.55488	0.47606	0.39621	0.33514	0.25615	-0.6	-0.09977	-0.09442	-0.08559	-0.07124	-0.05692	-0.0466				20.8108	0.70723
-0.28	0.57409	0.55688	0.52089	0.47643	0.35512	-0.28	0.25779	-0.28	0.62325	0.60911	0.52001	0.43059	0.36287	0.27595	-0.585	-0.0723	-0.06861	-0.06227	-0.05168	-0.04142	-0.03394				20.991	0.70712
-0.26	0.60174	0.58353	0.54565	0.49877	0.37108	-0.26	0.26886	-0.26	0.67865	0.6629	0.56351	0.46453	0.38976	0.29525	-0.57	-0.04374	-0.04167	-0.03791	-0.03127	-0.02533	-0.02091				21.1712	0.70701
-0.24	0.6283	0.60911	0.56938	0.52016	0.38652	-0.24	0.27948	-0.24	0.7315	0.7142	0.60516	0.49696	0.41559	0.31368	-0.555	-0.01438	-0.01403	-0.01284	-0.0104	-0.00902	-0.00774				21.3514	0.7069
-0.22	0.65453	0.63437	0.59282	0.54118	0.40169	-0.22	0.28993	-0.22	0.7802	0.76164	0.64382	0.52728	0.43986	0.33118	-0.54	0.01577	0.01436	0.01264	0.01075	0.00759	0.00569				21.5315	0.70678
-0.2	0.68141	0.66024	0.61671	0.56265	0.41698	-0.2	0.30034	-0.2	0.82417	0.8046	0.67922	0.55538	0.46247	0.34759	-0.525	0.04682	0.04345	0.03875	0.03233	0.02447	0.01923				21.7117	0.70667
-0.18	0.70985	0.6875	0.64193	0.58513	0.43293	-0.18	0.31093	-0.18	0.86462	0.84409	0.71212	0.58191	0.48409	0.36333	-0.51	0.07822	0.07279	0.06528	0.05399	0.04138	0.03281				21.8919	0.70656
-0.16	0.74032	0.71685	0.66896	0.60924	0.4499	-0.16	0.32195	-0.16	0.9045	0.88326	0.74482	0.608	0.5054	0.3791	-0.495	0.11018	0.10266	0.09193	0.0759	0.05843	0.0464				22.0721	0.70644
-0.14	0.77341	0.74866	0.69832	0.63536	0.46804	-0.14	0.33355	-0.14	0.94863	0.92632	0.78025	0.63635	0.52836	0.39612	-0.48	0.14227	0.13247	0.11864	0.09769	0.07533	0.05987				22.2523	0.70633
-0.12	0.80941	0.78324	0.73024	0.66371	0.48758	-0.12	0.34593	-0.12	1.0028	0.97907	0.82307	0.66986	0.55501	0.41553	-0.465	0.17445	0.16228	0.14519	0.11935	0.09209	0.07318				22.4324	0.70621
-0.1	0.84869	0.8209	0.76501	0.69458	0.50876	-0.1	0.35936	-0.1	1.07314	1.04745	0.87738	0.71166	0.58767	0.4388	-0.45	0.20681	0.19234	0.17187	0.14109	0.10878	0.08653				22.6126	0.70609
-0.08	0.89336	0.86373	0.80442	0.72943	0.5319	-0.08	0.37428	-0.08	1.16633	1.138	0.94832	0.7648	0.62845	0.46695	-0.435	0.23907	0.22216	0.19855	0.16251	0.12534	0.09955				22.7928	0.70598
-0.06	0.95066	0.91843	0.85405	0.77257	0.55853	-0.06	0.3914	-0.06	1.29121	1.25947	1.04128	0.83184	0.67891	0.49983	-0.42	0.27143	0.25199	0.22531	0.18395	0.14171	0.1125				22.973	0.70586
-0.04	1.04112	1.00351	0.92819	0.83378	0.58938	-0.04	0.41042	-0.04	1.46638	1.42996	1.16399	0.91373	0.73871	0.5353	-0.405	0.30367	0.28163	0.25162	0.20509	0.15783	0.1252				23.1532	0.70574
-0.02	1.20592	1.15296	1.04513	0.91792	0.61977	-0.02	0.42639	-0.02	1.72708	1.68387	1.31701	1	0.79817	0.56601	-0.39	0.33593	0.31131	0.27782	0.22605	0.17378	0.13773				23.3333	0.70563
-0.01	1.34391	1.25851	1.11977	0.96498	0.63291	0.02	0.43641	-0.01	1.89048	1.83011	1.40416	1.03744	0.82513	0.575	-0.375	0.36852	0.34114	0.3041	0.2471	0.18965	0.15012				23.5135	0.70551
0.01	1.34588	1.2601	1.11646	0.96004	0.63538	0.04	0.41679	0.01	1.92265	1.84936	1.41334	1.04068	0.82335	0.574	-0.36	0.40114	0.37106	0.33031	0.26783	0.20532	0.16224				23.6937	0.70539
0.02	1.21436	1.15869	1.05115	0.9234	0.62347	0.06	0.3974	0.02	1.78651	1.72674	1.35237	1.01945	0.80813	0.57493	-0.345	0.43419	0.40127	0.35694	0.28867	0.22096	0.17441				23.8739	0.70527
0.04	1.05272	1.01425	0.93818	0.84126	0.59364	0.08	0.38084	0.04	1.53698	1.49126	1.20793	0.94145	0.75465	0.54768	-0.33	0.46756	0.43152	0.38327	0.30934	0.23631	0.1862				24.0541	0.70515
0.06	0.96808	0.9353	0.86923	0.78425	0.56496	0.1	0.3668	0.06	1.36847	1.32961	1.09191	0.86529	0.69957	0.51507	-0.315	0.50114	0.462	0.40964	0.3299	0.25149	0.19791				24.2342	0.70503
0.08	0.91625	0.8861	0.82458	0.74569	0.54121	0.12	0.35424	0.08	1.24483	1.21045	1.00152	0.80074	0.65151	0.4836	-0.3	0.53512	0.49274	0.43626	0.3504	0.2666	0.20962				24.4144	0.70491
0.1	0.87718	0.84873	0.79013	0.71525	0.52068	0.14	0.34229	0.1	1.14582	1.11499	0.9276	0.74629	0.61033	0.45529	-0.285	0.56914	0.52343	0.46289	0.37076	0.28127	0.22063				24.5946	0.70479
0.12	0.84234	0.8154	0.75934	0.68781	0.50157	0.16	0.33064	0.12	1.06264	1.03476	0.86512	0.69937	0.57449	0.43008	-0.27	0.60309	0.55398	0.48937	0.39088	0.29586	0.23179				24.7748	0.70467
0.14	0.80876	0.78309	0.72945	0.6613	0.48308	0.18	0.31913	0.14	0.9904	0.96503	0.81042	0.6579	0.54266	0.40741	-0.255	0.63714	0.58446	0.51532	0.41079	0.31025	0.24262				24.955	0.70454
0.16	0.7753	0.75083	0.69975	0.6349	0.46476	0.2	0.3075	0.16	0.92582	0.90294	0.76128	0.62052	0.51381	0.38667	-0.24	0.67125	0.61502	0.5411	0.43066	0.32436	0.2532				25.1351	0.70442
0.18	0.7415	0.71834	0.66982	0.60842	0.44643	0.22	0.29586	0.18	0.86712	0.84577	0.71589	0.58594	0.4869	0.36724	-0.225	0.70554	0.64588	0.56783	0.45051	0.3385	0.26382				25.3153	0.7043
0.2	0.70748	0.68561	0.63983	0.58186	0.42822	0.24	0.28404	0.2	0.81245	0.79285	0.67356	0.55276	0.46081	0.34868	-0.21	0.74053	0.67678	0.59392	0.47034	0.35238	0.27425				25.4955	0.70418
0.22	0.67318	0.65266	0.60966	0.55517	0.41	0.26	0.27208	0.22	0.76014	0.74221	0.6326	0.52094	0.4356	0.33014	-0.195	0.77618	0.70874	0.62052	0.49062	0.36623	0.28465				25.6757	0.70405
0.24	0.63896	0.61981	0.57959	0.52864	0.39177	0.28	0.25999	0.24	0.70959	0.69319	0.59273	0.48967	0.41063	0.31201	-0.18	0.81485	0.74299	0.65009	0.5114	0.38095	0.29539				25.8559	0.70393
0.26	0.60489	0.58706	0.54962	0.50212	0.37364	0.3	0.24763	0.26	0.6599	0.6449	0.55309	0.45842	0.38549	0.2938	-0.165	0.85439	0.77788	0.67924	0.53468	0.39729	0.3077				26.036	0.7038
0.28	0.57106	0.55455	0.51982	0.47565	0.35552	0.32	0.23505	0.28	0.6107	0.59703	0.51348	0.42738	0.36039	0.27561	-0.15	0.89639	0.81481	0.71005	0.55775	0.41308	0.31916				26.2162	0.70368
0.3	0.53765	0.52242	0.49029	0.44941	0.33734	0.34	0.22241	0.3	0.56214	0.54987	0.47433	0.39584	0.3346	0.25684	-0.135	0.9422	0.85503	0.7433	0.5824	0.42986	0.33164				26.3964	0.70355
0.32	0.50478	0.49076	0.46111	0.42337	0.31924	0.36	0.20967	0.32	0.51411	0.50302	0.43506	0.36421	0.30858	0.23782	-0.12	0.99255	0.89904	0.77979	0.60941	0.44805	0.34352				26.5766	0.70343
0.34	0.47266	0.45977	0.43249	0.39772	0.30123	0.38	0.19694	0.34	0.46703	0.45705	0.39622	0.33279	0.28255	0.21863	-0.105	1.04948	0.94871	0.82017	0.63777	0.46691	0.35813				26.7568	0.7033
0.36	0.44142	0.42961	0.40455	0.37261	0.28334	0.4	0.1843	0.36	0.42108	0.41218	0.35806	0.30162	0.25656	0.19929	-0.09	1.11335	1.00317	0.86454	0.67054	0.48848	0.3736				26.9369	0.70318
0.38	0.41119	0.40036	0.37732	0.34802	0.26569	0.42	0.17172	0.38	0.37624	0.36829	0.32054	0.27071	0.23069	0.17991	-0.075	1.18677	1.06758	0.91698	0.70728	0.51283	0.39088				27.1171	0.70305
0.4	0.38205	0.37211	0.35096	0.32407	0.24832	0.44	0.15936	0.4	0.33235	0.32535	0.28362	0.24013	0.2049	0.16044	-0.06	1.27504	1.14394	0.97788	0.74833	0.53928	0.40891				27.2973	0.70292
0.42	0.35398	0.34488	0.32546	0.30087	0.2312	0.46	0.14721	0.42	0.28923	0.28314	0.24716	0.20975	0.1792	0.14089	-0.045	1.38703	1.2375	1.04915	0.79289	0.5675	0.4273				27.4775	0.70279
0.44	0.32691	0.31863	0.30082	0.27835	0.21449	0.48	0.13527	0.44	0.24669	0.24148	0.21107	0.17953	0.15353	0.12125	-0.03	1.53683	1.35935	1.1321	0.83701	0.59266	0.44486				27.6577	0.70266
0.46	0.3009	0.29333	0.27703	0.25647	0.19814	0.5	0.12355	0.46	0.20472	0.20034	0.17529	0.14946	0.12791	0.10154	-0.015	1.7319	1.50279	1.21104	0.87085	0.61451	0.45635				27.8378	0.70254
0.48	0.27577	0.26887	0.25398	0.23534	0.18212	0.52	0.11214	0.48	0.16322	0.15967	0.1398	0.11952	0.10232	0.0818	-0.01	1.80305	1.54857	1.23466	0.88276	0.62346	0.46632				28.018	0.70241
0.5	0.2515	0.24523	0.23169	0.21479	0.16653	0.54	0.10098	0.5	0.12235	0.11957	0.10469	0.08982	0.07684	0.06207	0.01	1.7998	1.54463	1.24057	0.88268	0.62804	0.46601				28.1982	0.70228
0.52	0.22805	0.22237	0.2101	0.19482	0.15136	0.56	0.0901	0.52	0.08232	0.0803	0.07019	0.06052	0.05162	0.04244	0.015	1.74372	1.49797	1.21342	0.8722	0.61626	0.46168				28.3784	0.70215
0.54	0.20537	0.20024	0.18919	0.17554	0.13655	0.58	0.07958	0.54	0.04334	0.04202	0.03648	0.03176	0.02681	0.02306	0.03	1.53291	1.3461	1.12954	0.8348	0.59465	0.44606				28.5586	0.70202
0.56	0.18344	0.17887	0.16897	0.15686	0.12219	0.6	0.06939	0.56	0.00571	0.00507	0.0038	0.00377	0.00257	0.00407	0.045	1.37512	1.21756	1.04186	0.78681	0.56609	0.42697				28.7387	0.70189
0.58	0.16232	0.15823	0.14943	0.13871	0.10827	0.62	0.05949	0.58	-0.0303	-0.03032	-0.0276	-0.02322	-0.02087	-0.01438	0.06	1.25323	1.11617	0.96394	0.73826	0.53624	0.40636				28.9189	0.70175
0.6	0.142	0.1384	0.13065	0.12134	0.09484	0.64	0.04998	0.6	-0.06436	-0.0638	-0.05741	-0.04894	-0.04331	-0.0321	0.075	1.15729	1.03498	0.89898	0.69399	0.50801	0.38727				29.0991	0.70162
0.62	0.1223	0.11918	0.11245	0.10445	0.08181	0.66	0.04082	0.62	-0.09657	-0.09549	-0.08573	-0.0735	-0.06475	-0.0491	0.09	1.07857	0.9676	0.84347	0.65522	0.48239	0.36881				29.2793	0.70149
0.64	0.10354	0.10082	0.09503	0.08826	0.0693	0.68	0.03203	0.64	-0.12647	-0.12491	-0.1121	-0.09641	-0.08484	-0.06509	0.105	1.0137	0.91189	0.79695	0.62197	0.46043	0.35271				29.4595	0.70136
0.66	0.08554	0.08321	0.07835	0.0728	0.05727	0.7	0.02365	0.66	-0.1541	-0.15211	-0.13654	-0.11771	-0.10357	-0.08002	0.12	0.96052	0.86626	0.758	0.59341	0.44043	0.33878				29.6396	0.70122
0.68	0.0683	0.06641	0.0624	0.05799	0.04576	0.72	0.01566	0.68	-0.17942	-0.17704	-0.159	-0.13731	-0.12081	-0.09383	0.135	0.91639	0.82814	0.7256	0.56919	0.42326	0.32624				29.8198	0.70109
0.7	0.05198	0.05039	0.04721	0.04381	0.03477	0.74	0.00802	0.7	-0.20244	-0.1997	-0.17941	-0.15514	-0.13656	-0.10641	0.15	0.87846	0.79577	0.6974	0.54792	0.40818	0.31508				30	0.70096
0.72	0.03642	0.03518	0.03278	0.03042	0.02429	0.76	0.000830116	0.72	-0.22315	-0.22009	-0.19779	-0.17121	-0.15071	-0.11773	0.165	0.84578	0.76705	0.6723	0.52882	0.39441	0.30493				30.1802	0.70082
0.74	0.02163	0.02074	0.01905	0.01763	0.01432	0.78	-0.00596	0.74	-0.24165	-0.2383	-0.21412	-0.18551	-0.16333	-0.12779	0.18	0.81509	0.74027	0.64864	0.51088	0.38151	0.29518				30.3604	0.70069
0.76	0.00779	0.00716	0.00615	0.0056	0.00493	0.8	-0.01236	0.76	-0.25779	-0.25418	-0.22841	-0.19791	-0.17425	-0.13648	0.195	0.78462	0.71339	0.62482	0.49268	0.36815	0.2852				30.5405	0.70055
0.78	-0.00523	-0.00559	-0.00597	-0.00569	-0.00392	0.82	-0.01835	0.78	-0.27162	-0.26779	-0.24058	-0.20845	-0.18348	-0.14379	0.21	0.75316	0.68533	0.60064	0.47395	0.3547	0.27513				30.7207	0.70042
0.8	-0.01744	-0.01754	-0.01734	-0.01631	-0.01224	0.84	-0.02393	0.8	-0.28317	-0.27914	-0.25071	-0.21713	-0.19106	-0.14972	0.225	0.71965	0.65556	0.5749	0.45429	0.34073	0.26478				30.9009	0.70028
0.82	-0.02882	-0.02871	-0.02797	-0.02626	-0.02001	0.86	-0.02916	0.82	-0.29243	-0.28821	-0.25868	-0.22393	-0.19692	-0.15429	0.24	0.68337	0.62351	0.5476	0.43379	0.32595	0.25387				31.0811	0.70015
0.84	-0.03944	-0.03911	-0.03788	-0.0355	-0.02729	0.88	-0.03399	0.84	-0.29935	-0.29504	-0.26461	-0.22889	-0.20109	-0.15746	0.255	0.64615	0.59	0.51904	0.41228	0.31103	0.24267				31.2613	0.70001
0.86	-0.04933	-0.04878	-0.0471	-0.04412	-0.03406	0.9	-0.03842	0.86	-0.30398	-0.29953	-0.26836	-0.23193	-0.20358	-0.15929	0.27	0.60735	0.55526	0.48985	0.39028	0.29559	0.23109				31.4414	0.69987
0.88	-0.05839	-0.05769	-0.0556	-0.05208	-0.04031	0.92	-0.04252	0.88	-0.30628	-0.30173	-0.27007	-0.2331	-0.20428	-0.15971	0.285	0.56777	0.51971	0.46	0.3677	0.27945	0.21905				31.6216	0.69974
0.9	-0.06676	-0.06589	-0.06341	-0.0594	-0.04606	0.94	-0.04624	0.9	-0.30632	-0.3017	-0.26968	-0.23242	-0.20334	-0.15874	0.3	0.52848	0.48446	0.43009	0.34506	0.26343	0.20689				31.8018	0.6996
0.92	-0.07443	-0.0734	-0.07058	-0.06612	-0.05137	0.96	-0.04962	0.92	-0.30413	-0.29946	-0.26716	-0.22991	-0.20071	-0.15648	0.315	0.48981	0.44975	0.40049	0.32259	0.24731	0.19476				31.982	0.69946
0.94	-0.0814	-0.08025	-0.07712	-0.07224	-0.0562	0.98	-0.05269	0.94	-0.29973	-0.29502	-0.26278	-0.22568	-0.19654	-0.15296	0.33	0.45248	0.41611	0.37166	0.30042	0.23111	0.18249				32.1622	0.69932
0.96	-0.08777	-0.0865	-0.08307	-0.0778	-0.06058	1	-0.05542	0.96	-0.29318	-0.28853	-0.25639	-0.2197	-0.19076	-0.14818	0.345	0.41636	0.38334	0.3435	0.27856	0.21517	0.17004				32.3423	0.69918
0.98	-0.09349	-0.09213	-0.08844	-0.08285	-0.06453	1.02	-0.05784	0.98	-0.28456	-0.27989	-0.24798	-0.21202	-0.18345	-0.14221	0.36	0.38191	0.35202	0.31625	0.25725	0.19932	0.15785				32.5225	0.69904
1	-0.09864	-0.09718	-0.09327	-0.08741	-0.06809	1.04	-0.05998	1	-0.27383	-0.26922	-0.2379	-0.20272	-0.17463	-0.13502	0.375	0.34907	0.322	0.29005	0.23649	0.1837	0.14569				32.7027	0.6989
1.02	-0.10336	-0.10173	-0.0976	-0.09143	-0.07124	1.06	-0.06178	1.02	-0.2611	-0.25655	-0.22591	-0.19178	-0.16436	-0.1267	0.39	0.31736	0.29307	0.26444	0.21604	0.1682	0.13334				32.8829	0.69876
1.04	-0.10739	-0.10572	-0.10139	-0.09499	-0.07399	1.08	-0.06334	1.04	-0.24634	-0.24189	-0.21209	-0.17929	-0.15272	-0.11732	0.405	0.28684	0.26498	0.23935	0.19589	0.15273	0.12117				33.0631	0.69862
1.06	-0.11097	-0.1092	-0.10472	-0.09811	-0.07639	1.1	-0.06468	1.06	-0.22962	-0.22531	-0.19658	-0.16535	-0.13976	-0.10693	0.42	0.25696	0.23747	0.21462	0.17583	0.1372	0.10878				33.2432	0.69848
1.08	-0.11406	-0.1122	-0.1076	-0.10079	-0.07847	1.12	-0.0657	1.08	-0.21106	-0.20688	-0.17946	-0.15002	-0.12564	-0.09562	0.435	0.22766	0.2105	0.19002	0.1559	0.12158	0.09633				33.4234	0.69834
1.1	-0.11658	-0.11473	-0.11001	-0.10305	-0.08026	1.14	-0.06649	1.1	-0.19072	-0.18675	-0.16071	-0.13347	-0.11047	-0.08359	0.45	0.19867	0.18369	0.16577	0.13593	0.10597	0.0838				33.6036	0.6982
1.12	-0.11879	-0.11689	-0.11208	-0.105	-0.08167	1.16	-0.06708	1.12	-0.16885	-0.16513	-0.14092	-0.11596	-0.09453	-0.07107	0.465	0.16975	0.15696	0.14129	0.11589	0.09016	0.07117				33.7838	0.69806
1.14	-0.12064	-0.11864	-0.11373	-0.10654	-0.08279	1.18	-0.06736	1.14	-0.14584	-0.14241	-0.12015	-0.09764	-0.07822	-0.05839	0.48	0.14063	0.12996	0.11674	0.09555	0.07418	0.05829				33.964	0.69792
1.16	-0.122	-0.12	-0.11504	-0.10773	-0.08359	1.2	-0.06746	1.16	-0.12222	-0.11908	-0.0989	-0.07958	-0.06203	-0.04603	0.495	0.1114	0.10281	0.09192	0.07512	0.05806	0.04534				34.1441	0.69777
1.18	-0.12303	-0.12097	-0.11596	-0.10855	-0.08412	1.22	-0.06734	1.18	-0.0986	-0.09581	-0.07806	-0.06182	-0.04658	-0.03437	0.51	0.08212	0.07559	0.06703	0.0546	0.04171	0.03229				34.3243	0.69763
1.2	-0.12372	-0.1216	-0.11652	-0.10906	-0.08438	1.24	-0.06697	1.2	-0.07575	-0.07332	-0.05812	-0.04521	-0.03242	-0.02384	0.525	0.05275	0.04821	0.04208	0.034	0.02542	0.01911				34.5045	0.69749
1.22	-0.12398	-0.12188	-0.11679	-0.10926	-0.08436	1.26	-0.06644	1.22	-0.05442	-0.05239	-0.04014	-0.03028	-0.0199	-0.01468	0.54	0.02335	0.02075	0.01714	0.01346	0.00904	0.00593				34.6847	0.69734
1.24	-0.12397	-0.12181	-0.11669	-0.10913	-0.0841	1.28	-0.06577	1.24	-0.03534	-0.03368	-0.02416	-0.01732	-0.00928	-0.00692	0.555	-0.00599	-0.00666	-0.00779	-0.00711	-0.00741	-0.00725				34.8649	0.6972
1.26	-0.12364	-0.12145	-0.11628	-0.10872	-0.08358	1.3	-0.06482	1.26	-0.01881	-0.01756	-0.01046	-0.00642	-0.000502798	-0.000516116	0.57	-0.03488	-0.03371	-0.03232	-0.02726	-0.0236	-0.02027				35.0451	0.69705
1.28	-0.12292	-0.12076	-0.11559	-0.10803	-0.08285	1.32	-0.06377	1.28	-0.00495	-0.00406	0.000968109	0.00249	0.00657	0.00461	0.585	-0.06327	-0.06036	-0.0566	-0.04682	-0.03956	-0.03312				35.2252	0.69691
1.3	-0.12198	-0.11976	-0.11461	-0.10703	-0.08191	1.34	-0.06254	1.3	0.00634	0.00695	0.01009	0.00968	0.01214	0.00872	0.6	-0.09095	-0.08635	-0.08025	-0.06658	-0.05526	-0.04573				35.4054	0.69676
1.32	-0.12073	-0.11848	-0.11335	-0.10578	-0.08075	1.36	-0.06114	1.32	0.01537	0.01573	0.01741	0.01534	0.01645	0.01191	0.615	-0.11798	-0.1118	-0.10315	-0.08649	-0.0706	-0.05809				35.5856	0.69662
1.34	-0.11914	-0.11692	-0.11179	-0.10432	-0.07936	1.38	-0.05969	1.34	0.02253	0.02265	0.02291	0.0197	0.01973	0.01431	0.63	-0.14387	-0.13617	-0.12527	-0.1055	-0.08537	-0.07032				35.7658	0.69647
1.36	-0.11733	-0.1151	-0.10999	-0.10257	-0.07783	1.4	-0.05809	1.36	0.028	0.02795	0.02711	0.023	0.02212	0.01611	0.645	-0.16868	-0.15963	-0.14651	-0.12383	-0.09958	-0.08182				35.946	0.69633
1.38	-0.11528	-0.11304	-0.10796	-0.10062	-0.07614	1.42	-0.0563	1.38	0.03212	0.03194	0.03039	0.02545	0.02384	0.01742	0.66	-0.1925	-0.18216	-0.16684	-0.14096	-0.11324	-0.09294				36.1261	0.69618
1.4	-0.11291	-0.11072	-0.10571	-0.09848	-0.07426	1.44	-0.05453	1.4	0.03521	0.03489	0.03273	0.02719	0.02498	0.01832	0.675	-0.21493	-0.20338	-0.18599	-0.15698	-0.12607	-0.10344				36.3063	0.69603
1.42	-0.1104	-0.1082	-0.10324	-0.09611	-0.07224	1.46	-0.05266	1.42	0.0374	0.03696	0.03423	0.02839	0.02571	0.01889	0.69	-0.236	-0.22357	-0.20405	-0.17222	-0.13819	-0.11336				36.4865	0.69588
1.44	-0.10769	-0.10549	-0.1006	-0.09357	-0.07015	1.48	-0.05069	1.44	0.03877	0.03833	0.03559	0.02915	0.02606	0.01922	0.705	-0.25584	-0.24309	-0.2211	-0.18652	-0.14959	-0.12256				36.6667	0.69574
1.46	-0.10472	-0.10254	-0.09778	-0.09091	-0.06792	1.5	-0.04874	1.46	0.03975	0.0392	0.03602	0.02952	0.02616	0.01934	0.72	-0.27415	-0.26	-0.2367	-0.1998	-0.16006	-0.13115				36.8469	0.69559
1.48	-0.10166	-0.09948	-0.09481	-0.08806	-0.06559			1.48	0.04008	0.0396	0.03611	0.02965	0.02605	0.01926	0.735	-0.29089	-0.27609	-0.25114	-0.21176	-0.16963	-0.13889				37.027	0.69544
1.5	-0.09843	-0.09629	-0.09173	-0.08512	-0.06319			1.5	0.04021	0.03963	0.03671	0.02952	0.02574	0.01913	0.75	-0.30612	-0.29058	-0.26424	-0.22278	-0.17819	-0.14599				37.2072	0.69529
															0.765	-0.31975	-0.30344	-0.27591	-0.23244	-0.18586	-0.15215				37.3874	0.69514
															0.78	-0.33181	-0.3149	-0.28609	-0.24091	-0.19224	-0.15757				37.5676	0.69499
															0.795	-0.34207	-0.32465	-0.2947	-0.24812	-0.19791	-0.16202				37.7478	0.69484
															0.81	-0.35058	-0.33272	-0.30178	-0.25402	-0.2025	-0.16551				37.9279	0.69469
															0.825	-0.3574	-0.3391	-0.30738	-0.25857	-0.20583	-0.16814				38.1081	0.69454
															0.84	-0.3623	-0.34375	-0.31132	-0.26178	-0.20812	-0.16982				38.2883	0.69439
															0.855	-0.36529	-0.34666	-0.31366	-0.26361	-0.20939	-0.17051				38.4685	0.69424
															0.87	-0.36667	-0.34782	-0.3144	-0.26409	-0.20928	-0.16993				38.6487	0.69409
															0.885	-0.36621	-0.34721	-0.31351	-0.26319	-0.20809	-0.16877				38.8288	0.69393
															0.9	-0.36383	-0.34488	-0.31099	-0.26084	-0.20569	-0.16641				39.009	0.69378
															0.915	-0.3596	-0.34074	-0.30682	-0.25714	-0.20196	-0.16294				39.1892	0.69363
															0.93	-0.35355	-0.33479	-0.30094	-0.25195	-0.19725	-0.15825				39.3694	0.69348
															0.945	-0.34555	-0.32685	-0.29322	-0.24519	-0.19097	-0.15245				39.5496	0.69332
															0.96	-0.33544	-0.31698	-0.28364	-0.23678	-0.18329	-0.14538				39.7297	0.69317
															0.975	-0.32314	-0.30493	-0.27195	-0.22651	-0.17406	-0.13691				39.9099	0.69301
															0.99	-0.3083	-0.29041	-0.25794	-0.21428	-0.16286	-0.12663				40	0.69294
															1.005	-0.29058	-0.27299	-0.24125	-0.19971	-0.14955	-0.11433				40.0901	0.69286
															1.02	-0.26933	-0.25227	-0.22126	-0.18231	-0.13359	-0.09982				40.2703	0.6927
															1.035	-0.24395	-0.22762	-0.1975	-0.16172	-0.11481	-0.08251				40.4504	0.69255
															1.05	-0.21337	-0.19791	-0.16831	-0.13633	-0.09128	-0.06255				40.6306	0.69239
															1.065	-0.17628	-0.162	-0.13413	-0.10689	-0.06544	-0.03972				40.8108	0.69224
															1.08	-0.13152	-0.11861	-0.09242	-0.07163	-0.03563	-0.01504				40.991	0.69208
															1.095	-0.07702	-0.06634	-0.04386	-0.03204	-0.00396	0.00959				41.1712	0.69192
															1.11	-0.0135	-0.00653	0.00946	0.00938	0.02653	0.03236				41.3513	0.69177
															1.125	0.05353	0.05554	0.06208	0.0484	0.05341	0.05133				41.5315	0.69161
															1.14	0.11656	0.11266	0.10857	0.08147	0.07467	0.06531				41.7117	0.69145
															1.155	0.16817	0.15849	0.14399	0.10564	0.08874	0.07367				41.8919	0.69129
															1.17	0.2039	0.18972	0.1665	0.1202	0.09592	0.07705				42.0721	0.69114
															1.185	0.22232	0.2048	0.17596	0.12566	0.0971	0.07619				42.2522	0.69098
															1.2	0.22477	0.20586	0.17444	0.12355	0.09338	0.07211				42.4324	0.69082
															1.215	0.21491	0.19616	0.16458	0.11585	0.08627	0.06565				42.6126	0.69066
															1.23	0.19607	0.1788	0.14879	0.10458	0.07698	0.05801				42.7928	0.6905
															1.245	0.17259	0.15728	0.13028	0.09104	0.06639	0.04961				42.973	0.69034
															1.26	0.14665	0.13352	0.10995	0.07636	0.05521	0.04085				43.1531	0.69018
															1.275	0.12029	0.10947	0.08946	0.06154	0.04407	0.03224				43.3333	0.69002
															1.29	0.0946	0.08588	0.06945	0.04697	0.03317	0.02391				43.5135	0.68986
															1.305	0.07038	0.06369	0.05061	0.03314	0.02294	0.0161				43.6937	0.68969
															1.32	0.04801	0.04312	0.03314	0.02032	0.01342	0.00892				43.8739	0.68953
															1.335	0.02763	0.02431	0.01715	0.0085	0.00479	0.00243				44.054	0.68937
															1.35	0.0095	0.00762	0.00296	-0.00204	-0.00288	-0.00338				44.2342	0.68921
															1.365	-0.0064	-0.00703	-0.00945	-0.01121	-0.00954	-0.00834				44.4144	0.68904
															1.38	-0.02007	-0.01965	-0.02009	-0.01908	-0.0152	-0.01246				44.5946	0.68888
															1.395	-0.03144	-0.03015	-0.02885	-0.02551	-0.01969	-0.01571				44.7748	0.68872
															1.41	-0.04056	-0.03847	-0.03578	-0.0305	-0.02311	-0.01812				44.9549	0.68855
															1.425	-0.04744	-0.04474	-0.04085	-0.03407	-0.02545	-0.01963				45.1351	0.68839
															1.44	-0.05209	-0.04886	-0.04407	-0.03621	-0.02669	-0.02039				45.3153	0.68823
															1.455	-0.05462	-0.05098	-0.04553	-0.03699	-0.02694	-0.02032				45.4955	0.68806
															1.47	-0.05509	-0.05128	-0.04537	-0.03655	-0.0263	-0.01967				45.6757	0.6879
															1.485	-0.05375	-0.04987	-0.04377	-0.03502	-0.02486	-0.01836				45.8559	0.68773
															1.5	-0.05086	-0.04701	-0.04092	-0.03263	-0.02279	-0.01661				46.036	0.68757
																									46.2162	0.6874
																									46.3964	0.68723
																									46.5766	0.68707
																									46.7568	0.6869
																									46.9369	0.68673
																									47.1171	0.68656
																									47.2973	0.6864
																									47.4775	0.68623
																									47.6577	0.68606
																									47.8378	0.68589
																									48.018	0.68572
																									48.1982	0.68555
																									48.3784	0.68538
																									48.5586	0.68521
																									48.7387	0.68504
																									48.9189	0.68487
																									49.0991	0.6847
																									49.2793	0.68453
																									49.4595	0.68436
																									49.6396	0.68418
																									49.8198	0.68401
																									50	0.68384
																									50.1802	0.68366
																									50.3604	0.68349
																									50.5405	0.68332
																									50.7207	0.68314
																									50.9009	0.68297
																									51.0811	0.68279
																									51.2613	0.68262
																									51.4414	0.68244
																									51.6216	0.68227
																									51.8018	0.68209
																									51.982	0.68192
																									52.1622	0.68174
																									52.3423	0.68156
																									52.5225	0.68139
																									52.7027	0.68121
																									52.8829	0.68103
																									53.0631	0.68085
																									53.2432	0.68068
																									53.4234	0.6805
																									53.6036	0.68032
																									53.7838	0.68014
																									53.964	0.67996
																									54.1441	0.67978
																									54.3243	0.6796
																									54.5045	0.67942
																									54.6847	0.67924
																									54.8649	0.67906
																									55.0451	0.67888
																									55.2252	0.6787
																									55.4054	0.67851
																									55.5856	0.67833
																									55.7658	0.67815
																									55.946	0.67797
																									56.1261	0.67778
																									56.3063	0.6776
																									56.4865	0.67742
																									56.6667	0.67723
																									56.8469	0.67705
																									57.027	0.67686
																									57.2072	0.67668
																									57.3874	0.67649
																									57.5676	0.67631
																									57.7478	0.67612
																									57.9279	0.67594
																									58.1081	0.67575
																									58.2883	0.67556
																									58.4685	0.67538
																									58.6487	0.67519
																									58.8288	0.675
																									59.009	0.67481
																									59.1892	0.67463
																									59.3694	0.67444
																									59.5496	0.67425
																									59.7297	0.67406
																									59.9099	0.67387
																									60.0901	0.67368
																									60.2703	0.67349
																									60.4504	0.6733
																									60.6306	0.67311
																									60.8108	0.67292
																									60.991	0.67273
																									61.1712	0.67254
																									61.3513	0.67235
																									61.5315	0.67216
																									61.7117	0.67197
																									61.8919	0.67177
																									62.0721	0.67158
																									62.2522	0.67139
																									62.4324	0.67119
																									62.6126	0.671
																									62.7928	0.67081
																									62.973	0.67061
																									63.1531	0.67042
																									63.3333	0.67023
																									63.5135	0.67003
																									63.6937	0.66984
																									63.8739	0.66964
																									64.0541	0.66944
																									64.2342	0.66925
																									64.4144	0.66905
																									64.5946	0.66886
																									64.7748	0.66866
																									64.9549	0.66846
																									65.1351	0.66827
																									65.3153	0.66807
																									65.4955	0.66787
																									65.6757	0.66767
																									65.8559	0.66747
																									66.036	0.66728
																									66.2162	0.66708
																									66.3964	0.66688
																									66.5766	0.66668
																									66.7568	0.66648
																									66.9369	0.66628
																									67.1171	0.66608
																									67.2973	0.66588
																									67.4775	0.66568
																									67.6577	0.66548
																									67.8378	0.66528
																									68.018	0.66507
																									68.1982	0.66487
																									68.3784	0.66467
																									68.5586	0.66447
																									68.7387	0.66427
																									68.9189	0.66406
																									69.0991	0.66386
																									69.2793	0.66366
																									69.4595	0.66345
																									69.6396	0.66325
																									69.8198	0.66304
																									70	0.66284
																									70.1802	0.66263
																									70.3604	0.66243
																									70.5405	0.66222
																									70.7207	0.66202
																									70.9009	0.66181
																									71.0811	0.66161
																									71.2613	0.6614
																									71.4414	0.66119
																									71.6216	0.66099
																									71.8018	0.66078
																									71.982	0.66057
																									72.1622	0.66037
																									72.3423	0.66016
																									72.5225	0.65995
																									72.7027	0.65974
																									72.8829	0.65953
																									73.0631	0.65932
																									73.2432	0.65912
																									73.4234	0.65891
																									73.6036	0.6587
																									73.7838	0.65849
																									73.964	0.65828
																									74.1441	0.65807
																									74.3243	0.65785
																									74.5045	0.65764
																									74.6847	0.65743
																									74.8649	0.65722
																									75.0451	0.65701
																									75.2252	0.6568
																									75.4054	0.65659
																									75.5856	0.65637
																									75.7658	0.65616
																									75.9459	0.65595
																									76.1261	0.65573
																									76.3063	0.65552
																									76.4865	0.65531
																									76.6667	0.65509
																									76.8469	0.65488
																									77.027	0.65466
																									77.2072	0.65445
																									77.3874	0.65423
																									77.5676	0.65402
																									77.7477	0.6538
																									77.9279	0.65359
																									78.1081	0.65337
																									78.2883	0.65316
																									78.4685	0.65294
																									78.6487	0.65272
																									78.8288	0.65251
																									79.009	0.65229
																									79.1892	0.65207
																									79.3694	0.65185
																									79.5495	0.65164
																									79.7297	0.65142
																									79.9099	0.6512
																									80.0901	0.65098
																									80.2703	0.65076
																									80.4505	0.65054
																									80.6306	0.65032
																									80.8108	0.6501
																									80.991	0.64988
																									81.1712	0.64966
																									81.3513	0.64944
																									81.5315	0.64922
																									81.7117	0.649
																									81.8919	0.64878
																									82.0721	0.64856
																									82.2523	0.64834
																									82.4324	0.64812
																									82.6126	0.64789
																									82.7928	0.64767
																									82.973	0.64745
																									83.1531	0.64723
																									83.3333	0.647
																									83.5135	0.64678
																									83.6937	0.64656
																									83.8739	0.64633
																									84.0541	0.64611
																									84.2342	0.64588
																									84.4144	0.64566
																									84.5946	0.64543
																									84.7748	0.64521
																									84.9549	0.64498
																									85.1351	0.64476
																									85.3153	0.64453
																									85.4955	0.64431
																									85.6757	0.64408
																									85.8559	0.64385
																									86.036	0.64363
																									86.2162	0.6434
																									86.3964	0.64317
																									86.5766	0.64295
																									86.7568	0.64272
																									86.9369	0.64249
																									87.1171	0.64226
																									87.2973	0.64203
																									87.4775	0.64181
																									87.6577	0.64158
																									87.8378	0.64135
																									88.018	0.64112
																									88.1982	0.64089
																									88.3784	0.64066
																									88.5586	0.64043
																									88.7387	0.6402
																									88.9189	0.63997
																									89.0991	0.63974
																									89.2793	0.63951
																									89.4595	0.63928
																									89.6396	0.63904
																									89.8198	0.63881
																									90	0.63858
																									90.1802	0.63835
																									90.3604	0.63812
																									90.5405	0.63788
																									90.7207	0.63765
																									90.9009	0.63742
																									91.0811	0.63718
																									91.2613	0.63695
																									91.4414	0.63672
																									91.6216	0.63648
																									91.8018	0.63625
																									91.982	0.63602
																									92.1622	0.63578
																									92.3423	0.63555
																									92.5225	0.63531
																									92.7027	0.63508
																									92.8829	0.63484
																									93.0631	0.6346
																									93.2432	0.63437
																									93.4234	0.63413
																									93.6036	0.6339
																									93.7838	0.63366
																									93.964	0.63342
																									94.1441	0.63318
																									94.3243	0.63295
																									94.5045	0.63271
																									94.6847	0.63247
																									94.8649	0.63223
																									95.0451	0.632
																									95.2252	0.63176
																									95.4054	0.63152
																									95.5856	0.63128
																									95.7658	0.63104
																									95.9459	0.6308
																									96.1261	0.63056
																									96.3063	0.63032
																									96.4865	0.63008
																									96.6667	0.62984
																									96.8469	0.6296
																									97.027	0.62936
																									97.2072	0.62912
																									97.3874	0.62888
																									97.5676	0.62864
																									97.7477	0.62839
																									97.9279	0.62815
																									98.1081	0.62791
																									98.2883	0.62767
																									98.4685	0.62743
																									98.6487	0.62718
																									98.8288	0.62694
																									99.009	0.6267
																									99.1892	0.62645
																									99.3694	0.62621
																									99.5495	0.62597
																									99.7297	0.62572
																									99.9099	0.62548
																									100	0.62536
																									100.09	0.62523
																									100.27	0.62499
																									100.45	0.62474
																									100.631	0.6245
																									100.811	0.62425
																									100.991	0.62401
																									101.171	0.62376
																									101.351	0.62352
																									101.532	0.62327
																									101.712	0.62302
																									101.892	0.62278
																									102.072	0.62253
																									102.252	0.62228
																									102.432	0.62203
																									102.613	0.62179
																									102.793	0.62154
																									102.973	0.62129
																									103.153	0.62104
																									103.333	0.62079
																									103.514	0.62055
																									103.694	0.6203
																									103.874	0.62005
																									104.054	0.6198
																									104.234	0.61955
																									104.414	0.6193
																									104.595	0.61905
																									104.775	0.6188
																									104.955	0.61855
																									105.135	0.6183
																									105.315	0.61805
																									105.496	0.6178
																									105.676	0.61755
																									105.856	0.61729
																									106.036	0.61704
																									106.216	0.61679
																									106.396	0.61654
																									106.577	0.61629
																									106.757	0.61603
																									106.937	0.61578
																									107.117	0.61553
																									107.297	0.61527
																									107.477	0.61502
																									107.658	0.61477
																									107.838	0.61451
																									108.018	0.61426
																									108.198	0.61401
																									108.378	0.61375
																									108.559	0.6135
																									108.739	0.61324
																									108.919	0.61299
																									109.099	0.61273
																									109.279	0.61248
																									109.459	0.61222
																									109.64	0.61196
																									109.82	0.61171
																									110	0.61145
																									110.18	0.6112
																									110.36	0.61094
																									110.541	0.61068
																									110.721	0.61042
																									110.901	0.61017
																									111.081	0.60991
																									111.261	0.60965
																									111.441	0.60939
																									111.622	0.60914
																									111.802	0.60888
																									111.982	0.60862
																									112.162	0.60836
																									112.342	0.6081
																									112.523	0.60784
																									112.703	0.60758
																									112.883	0.60732
																									113.063	0.60706
																									113.243	0.6068
																									113.423	0.60654
																									113.604	0.60628
																									113.784	0.60602
																									113.964	0.60576
																									114.144	0.6055
																									114.324	0.60524
																									114.504	0.60498
																									114.685	0.60471
																									114.865	0.60445
																									115.045	0.60419
																									115.225	0.60393
																									115.405	0.60366
																									115.586	0.6034
																									115.766	0.60314
																									115.946	0.60288
																									116.126	0.60261
																									116.306	0.60235
																									116.486	0.60209
																									116.667	0.60182
																									116.847	0.60156
																									117.027	0.60129
																									117.207	0.60103
																									117.387	0.60076
																									117.568	0.6005
																									117.748	0.60023
																									117.928	0.59997
																									118.108	0.5997
																									118.288	0.59944
																									118.468	0.59917
																									118.649	0.5989
																									118.829	0.59864
																									119.009	0.59837
																									119.189	0.5981
																									119.369	0.59784
																									119.55	0.59757
																									119.73	0.5973
																									119.91	0.59703
																									120.09	0.59677
																									120.27	0.5965
																									120.45	0.59623
																									120.631	0.59596
																									120.811	0.59569
																									120.991	0.59542
																									121.171	0.59516
																									121.351	0.59489
																									121.532	0.59462
																									121.712	0.59435
																									121.892	0.59408
																									122.072	0.59381
																									122.252	0.59354
																									122.432	0.59327
																									122.613	0.593
																									122.793	0.59272
																									122.973	0.59245
																									123.153	0.59218
																									123.333	0.59191
																									123.514	0.59164
																									123.694	0.59137
																									123.874	0.5911
																									124.054	0.59082
																									124.234	0.59055
																									124.414	0.59028
																									124.595	0.59001
																									124.775	0.58973
																									124.955	0.58946
																									125.135	0.58919
																									125.315	0.58891
																									125.496	0.58864
																									125.676	0.58836
																									125.856	0.58809
																									126.036	0.58782
																									126.216	0.58754
																									126.396	0.58727
																									126.577	0.58699
																									126.757	0.58672
																									126.937	0.58644
																									127.117	0.58617
																									127.297	0.58589
																									127.477	0.58561
																									127.658	0.58534
																									127.838	0.58506
																									128.018	0.58478
																									128.198	0.58451
																									128.378	0.58423
																									128.559	0.58395
																									128.739	0.58368
																									128.919	0.5834
																									129.099	0.58312
																									129.279	0.58284
																									129.459	0.58257
																									129.64	0.58229
																									129.82	0.58201
																									130	0.58173
																									130.18	0.58145
																									130.36	0.58117
																									130.541	0.58089
																									130.721	0.58061
																									130.901	0.58033
																									131.081	0.58005
																									131.261	0.57977
																									131.441	0.57949
																									131.622	0.57921
																									131.802	0.57893
																									131.982	0.57865
																									132.162	0.57837
																									132.342	0.57809
																									132.523	0.57781
																									132.703	0.57753
																									132.883	0.57724
																									133.063	0.57696
																									133.243	0.57668
																									133.423	0.5764
																									133.604	0.57612
																									133.784	0.57583
																									133.964	0.57555
																									134.144	0.57527
																									134.324	0.57498
																									134.505	0.5747
																									134.685	0.57442
																									134.865	0.57413
																									135.045	0.57385
																									135.225	0.57356
																									135.405	0.57328
																									135.586	0.573
																									135.766	0.57271
																									135.946	0.57243
																									136.126	0.57214
																									136.306	0.57186
																									136.486	0.57157
																									136.667	0.57128
																									136.847	0.571
																									137.027	0.57071
																									137.207	0.57043
																									137.387	0.57014
																									137.568	0.56985
																									137.748	0.56957
																									137.928	0.56928
																									138.108	0.56899
																									138.288	0.5687
																									138.468	0.56842
																									138.649	0.56813
																									138.829	0.56784
																									139.009	0.56755
																									139.189	0.56726
																									139.369	0.56698
																									139.55	0.56669
																									139.73	0.5664
																									139.91	0.56611
																									140.09	0.56582
																									140.27	0.56553
																									140.45	0.56524
																									140.631	0.56495
																									140.811	0.56466
																									140.991	0.56437
																									141.171	0.56408
																									141.351	0.56379
																									141.532	0.5635
																									141.712	0.56321
																									141.892	0.56292
																									142.072	0.56262
																									142.252	0.56233
																									142.432	0.56204
																									142.613	0.56175
																									142.793	0.56146
																									142.973	0.56116
																									143.153	0.56087
																									143.333	0.56058
																									143.514	0.56029
																									143.694	0.55999
																									143.874	0.5597
																									144.054	0.55941
																									144.234	0.55911
																									144.414	0.55882
																									144.595	0.55853
																									144.775	0.55823
																									144.955	0.55794
																									145.135	0.55764
																									145.315	0.55735
																									145.495	0.55705
																									145.676	0.55676
																									145.856	0.55646
																									146.036	0.55617
																									146.216	0.55587
																									146.396	0.55558
																									146.577	0.55528
																									146.757	0.55498
																									146.937	0.55469
																									147.117	0.55439
																									147.297	0.5541
																									147.477	0.5538
																									147.658	0.5535
																									147.838	0.5532
																									148.018	0.55291
																									148.198	0.55261
																									148.378	0.55231
																									148.559	0.55201
																									148.739	0.55172
																									148.919	0.55142
																									149.099	0.55112
																									149.279	0.55082
																									149.459	0.55052
																									149.64	0.55022
																									149.82	0.54992
																									150	0.54962
																									150.18	0.54932
																									150.36	0.54902
																									150.541	0.54872
																									150.721	0.54842
																									150.901	0.54812
																									151.081	0.54782
																									151.261	0.54752
																									151.441	0.54722
																									151.622	0.54692
																									151.802	0.54662
																									151.982	0.54632
																									152.162	0.54602
																									152.342	0.54572
																									152.523	0.54541
																									152.703	0.54511
																									152.883	0.54481
																									153.063	0.54451
																									153.243	0.5442
																									153.423	0.5439
																									153.604	0.5436
																									153.784	0.5433
																									153.964	0.54299
																									154.144	0.54269
																									154.324	0.54239
																									154.505	0.54208
																									154.685	0.54178
																									154.865	0.54147
																									155.045	0.54117
																									155.225	0.54086
																									155.405	0.54056
																									155.586	0.54025
																									155.766	0.53995
																									155.946	0.53964
																									156.126	0.53934
																									156.306	0.53903
																									156.486	0.53873
																									156.667	0.53842
																									156.847	0.53812
																									157.027	0.53781
																									157.207	0.5375
																									157.387	0.5372
																									157.568	0.53689
																									157.748	0.53658
																									157.928	0.53628
																									158.108	0.53597
																									158.288	0.53566
																									158.468	0.53535
																									158.649	0.53504
																									158.829	0.53474
																									159.009	0.53443
																									159.189	0.53412
																									159.369	0.53381
																									159.55	0.5335
																									159.73	0.53319
																									159.91	0.53288
																									160	0.53273
																									160.09	0.53258
																									160.27	0.53227
																									160.45	0.53196
																									160.631	0.53165
																									160.811	0.53134
																									160.991	0.53103
																									161.171	0.53072
																									161.351	0.53041
																									161.532	0.53009
																									161.712	0.52978
																									161.892	0.52947
																									162.072	0.52916
																									162.252	0.52885
																									162.432	0.52854
																									162.613	0.52823
																									162.793	0.52792
																									162.973	0.5276
																									163.153	0.52729
																									163.333	0.52698
																									163.514	0.52667
																									163.694	0.52635
																									163.874	0.52604
																									164.054	0.52573
																									164.234	0.52541
																									164.414	0.5251
																									164.595	0.52479
																									164.775	0.52447
																									164.955	0.52416
																									165.135	0.52385
																									165.315	0.52353
																									165.495	0.52322
																									165.676	0.5229
																									165.856	0.52259
																									166.036	0.52227
																									166.216	0.52196
																									166.396	0.52164
																									166.577	0.52133
																									166.757	0.52101
																									166.937	0.52069
																									167.117	0.52038
																									167.297	0.52006
																									167.477	0.51975
																									167.658	0.51943
																									167.838	0.51911
																									168.018	0.5188
																									168.198	0.51848
																									168.378	0.51816
																									168.559	0.51784
																									168.739	0.51753
																									168.919	0.51721
																									169.099	0.51689
																									169.279	0.51657
																									169.459	0.51626
																									169.64	0.51594
																									169.82	0.51562
																									170	0.5153
																									170.18	0.51498
																									170.36	0.51466
																									170.541	0.51434
																									170.721	0.51402
																									170.901	0.5137
																									171.081	0.51338
																									171.261	0.51306
																									171.441	0.51274
																									171.622	0.51242
																									171.802	0.5121
																									171.982	0.51178
																									172.162	0.51146
																									172.342	0.51114
																									172.523	0.51082
																									172.703	0.5105
																									172.883	0.51018
																									173.063	0.50986
																									173.243	0.50953
																									173.423	0.50921
																									173.604	0.50889
																									173.784	0.50857
																									173.964	0.50825
																									174.144	0.50792
																									174.324	0.5076
																									174.505	0.50728
																									174.685	0.50695
																									174.865	0.50663
																									175.045	0.50631
																									175.225	0.50598
																									175.405	0.50566
																									175.586	0.50534
																									175.766	0.50501
																									175.946	0.50469
																									176.126	0.50436
																									176.306	0.50404
																									176.486	0.50371
																									176.667	0.50339
																									176.847	0.50306
																									177.027	0.50274
																									177.207	0.50241
																									177.387	0.50209
																									177.568	0.50176
																									177.748	0.50144
																									177.928	0.50111
																									178.108	0.50078
																									178.288	0.50046
																									178.468	0.50013
																									178.649	0.4998
																									178.829	0.49948
																									179.009	0.49915
																									179.189	0.49882
																									179.369	0.4985
																									179.55	0.49817
																									179.73	0.49784
																									179.91	0.49751
																									180.09	0.49718
																									180.27	0.49686
																									180.45	0.49653
																									180.631	0.4962
																									180.811	0.49587
																									180.991	0.49554
																									181.171	0.49521
																									181.351	0.49488
																									181.532	0.49455
																									181.712	0.49422
																									181.892	0.4939
																									182.072	0.49357
																									182.252	0.49324
																									182.432	0.49291
																									182.613	0.49257
																									182.793	0.49224
																									182.973	0.49191
																									183.153	0.49158
																									183.333	0.49125
																									183.514	0.49092
																									183.694	0.49059
																									183.874	0.49026
																									184.054	0.48993
																									184.234	0.48959
																									184.414	0.48926
																									184.595	0.48893
																									184.775	0.4886
																									184.955	0.48827
																									185.135	0.48793
																									185.315	0.4876
																									185.495	0.48727
																									185.676	0.48693
																									185.856	0.4866
																									186.036	0.48627
																									186.216	0.48593
																									186.396	0.4856
																									186.577	0.48527
																									186.757	0.48493
																									186.937	0.4846
																									187.117	0.48426
																									187.297	0.48393
																									187.477	0.48359
																									187.658	0.48326
																									187.838	0.48292
																									188.018	0.48259
																									188.198	0.48225
																									188.378	0.48192
																									188.559	0.48158
																									188.739	0.48125
																									188.919	0.48091
																									189.099	0.48058
																									189.279	0.48024
																									190	0.47889
																									220	0.41715

## Sheet: Fig S1.
Fig. S1a		Fig. S1b
Raman shift (cm^-1)	Raman intensity (arb. units)	Energy (eV)	PL intensity (arb. units)
349.873	0.1864	1.80007	0.01321
347.982	0.19489	1.80029	0.01313
346.092	0.20337	1.80051	0.01225
344.201	0.19814	1.80073	0.01254
342.311	0.20328	1.80095	0.01261
340.418	0.20509	1.80117	0.01254
338.525	0.21153	1.8014	0.01385
336.633	0.20667	1.80162	0.01311
334.74	0.21847	1.80184	0.01275
332.848	0.2175	1.80206	0.01245
330.953	0.23003	1.80228	0.01347
329.059	0.23516	1.8025	0.01375
327.164	0.23363	1.80272	0.01368
325.27	0.24837	1.80295	0.01229
323.373	0.25479	1.80317	0.01243
321.479	0.27581	1.80339	0.01345
319.582	0.29478	1.80361	0.01403
317.686	0.3374	1.80383	0.01351
315.787	0.38185	1.80406	0.01351
313.891	0.45453	1.80428	0.01285
311.992	0.54565	1.8045	0.01234
310.094	0.62731	1.80472	0.01277
308.195	0.68752	1.80494	0.0127
306.295	0.61577	1.80517	0.01269
304.396	0.5162	1.80539	0.01189
302.496	0.46093	1.80561	0.01305
300.596	0.40459	1.80583	0.01218
298.693	0.3726	1.80606	0.01261
296.793	0.34892	1.80628	0.01268
294.891	0.34074	1.8065	0.01246
292.988	0.31174	1.80672	0.01166
291.086	0.30964	1.80695	0.01151
289.184	0.30552	1.80717	0.01216
287.279	0.29459	1.80739	0.01223
285.375	0.28937	1.80762	0.01324
283.471	0.28066	1.80784	0.01265
281.566	0.27029	1.80806	0.01301
279.66	0.27317	1.80829	0.01265
277.756	0.25913	1.80851	0.01113
275.85	0.26055	1.80873	0.01163
273.943	0.2513	1.80896	0.01257
272.035	0.25087	1.80918	0.01271
270.129	0.24604	1.8094	0.0122
268.221	0.24984	1.80963	0.01219
266.312	0.24207	1.80985	0.01212
264.404	0.2523	1.81007	0.01103
262.494	0.24968	1.8103	0.01161
260.586	0.25219	1.81052	0.01211
258.676	0.25269	1.81074	0.01182
256.766	0.25795	1.81097	0.01225
254.854	0.25918	1.81119	0.01275
252.943	0.2648	1.81142	0.01217
251.031	0.26969	1.81164	0.01274
249.119	0.2645	1.81186	0.01317
247.207	0.26023	1.81209	0.01173
245.295	0.26512	1.81231	0.01158
243.381	0.25956	1.81254	0.01165
241.467	0.24559	1.81276	0.01186
239.553	0.25835	1.81299	0.01207
237.639	0.25866	1.81321	0.01178
235.723	0.27013	1.81343	0.01156
233.809	0.27977	1.81366	0.01178
231.893	0.28903	1.81388	0.01213
229.977	0.28842	1.81411	0.01206
228.059	0.28872	1.81433	0.01263
226.143	0.28171	1.81456	0.01241
224.225	0.27159	1.81478	0.01205
222.307	0.26751	1.81501	0.01326
220.389	0.2775	1.81523	0.01125
218.469	0.32383	1.81546	0.01139
216.549	0.3853	1.81568	0.01196
214.631	0.42811	1.81591	0.01132
212.709	0.41269	1.81613	0.0111
210.789	0.33212	1.81636	0.01102
208.869	0.2556	1.81658	0.01224
206.947	0.23402	1.81681	0.01188
205.025	0.21737	1.81704	0.01202
203.104	0.21058	1.81726	0.0118
201.18	0.20142	1.81749	0.01215
199.258	0.20301	1.81771	0.01165
197.334	0.20224	1.81794	0.01165
195.41	0.19964	1.81816	0.011
193.484	0.19905	1.81839	0.0115
191.561	0.20101	1.81862	0.01114
189.635	0.19824	1.81884	0.01113
187.709	0.19546	1.81907	0.01206
185.783	0.20233	1.81929	0.01227
183.855	0.2092	1.81952	0.01134
181.93	0.1986	1.81975	0.01148
180.002	0.20329	1.81997	0.0119
178.074	0.20815	1.8202	0.01012
176.145	0.20647	1.82043	0.01083
174.217	0.21296	1.82065	0.01211
172.287	0.22018	1.82088	0.01104
170.357	0.22885	1.8211	0.01053
168.428	0.2308	1.82133	0.01053
166.498	0.23038	1.82156	0.01067
164.566	0.24576	1.82178	0.01045
162.635	0.25097	1.82201	0.01116
160.703	0.25835	1.82224	0.01208
158.771	0.25339	1.82247	0.01052
156.838	0.25479	1.82269	0.01115
154.906	0.25165	1.82292	0.01009
152.973	0.25522	1.82315	0.01079
151.037	0.25752	1.82337	0.01114
149.104	0.26434	1.8236	0.011
147.168	0.27425	1.82383	0.01071
145.234	0.30081	1.82406	0.01142
143.297	0.37027	1.82428	0.01085
141.361	0.47427	1.82451	0.01063
139.426	0.67107	1.82474	0.01162
137.488	0.87936	1.82497	0.01027
135.551	1	1.82519	0.01119
133.613	0.87318	1.82542	0.01112
131.674	0.63503	1.82565	0.01062
129.736	0.38722	1.82588	0.01055
127.797	0.2711	1.8261	0.0104
125.857	0.23797	1.82633	0.01167
123.918	0.22817	1.82656	0.01103
121.977	0.21836	1.82679	0.01075
120.035	0.21506	1.82702	0.01039
118.094	0.20833	1.82725	0.01116
116.152	0.21713	1.82747	0.01201
114.211	0.21221	1.8277	0.01059
112.268	0.22028	1.82793	0.01101
110.324	0.22709	1.82816	0.01016
108.381	0.23515	1.82839	0.00889
106.438	0.24087	1.82862	0.01143
104.492	0.22802	1.82884	0.0115
102.549	0.23049	1.82907	0.01121
100.604	0.23206	1.8293	0.01093
		1.82953	0.01163
		1.82976	0.0112
		1.82999	0.01162
		1.83022	0.01183
		1.83045	0.01056
		1.83068	0.01147
		1.83091	0.01062
		1.83113	0.01076
		1.83136	0.0109
		1.83159	0.01069
		1.83182	0.01054
		1.83205	0.01082
		1.83228	0.01011
		1.83251	0.01053
		1.83274	0.01137
		1.83297	0.01186
		1.8332	0.01102
		1.83343	0.0108
		1.83366	0.01052
		1.83389	0.01073
		1.83412	0.01051
		1.83435	0.01128
		1.83458	0.01121
		1.83481	0.01043
		1.83504	0.01029
		1.83527	0.00973
		1.8355	0.01148
		1.83573	0.0114
		1.83596	0.01168
		1.8362	0.01028
		1.83643	0.01118
		1.83666	0.01097
		1.83689	0.0102
		1.83712	0.01055
		1.83735	0.01082
		1.83758	0.01026
		1.83781	0.01089
		1.83804	0.01088
		1.83827	0.01046
		1.83851	0.01095
		1.83874	0.01032
		1.83897	0.01045
		1.8392	0.01045
		1.83943	0.01059
		1.83966	0.01086
		1.83989	0.01135
		1.84013	0.01058
		1.84036	0.01155
		1.84059	0.01155
		1.84082	0.01119
		1.84105	0.01105
		1.84129	0.0114
		1.84152	0.01091
		1.84175	0.01077
		1.84198	0.0116
		1.84222	0.01034
		1.84245	0.01048
		1.84268	0.01131
		1.84291	0.01165
		1.84315	0.01068
		1.84338	0.01005
		1.84361	0.0106
		1.84384	0.01095
		1.84408	0.01046
		1.84431	0.01059
		1.84454	0.01011
		1.84477	0.01052
		1.84501	0.01135
		1.84524	0.01065
		1.84547	0.0101
		1.84571	0.01127
		1.84594	0.01092
		1.84617	0.01085
		1.84641	0.01112
		1.84664	0.01126
		1.84687	0.01153
		1.84711	0.01049
		1.84734	0.01125
		1.84758	0.01124
		1.84781	0.01083
		1.84804	0.01041
		1.84828	0.0113
		1.84851	0.01144
		1.84875	0.0113
		1.84898	0.01054
		1.84921	0.01033
		1.84945	0.01067
		1.84968	0.0117
		1.84992	0.01114
		1.85015	0.01128
		1.85039	0.01086
		1.85062	0.01148
		1.85086	0.01079
		1.85109	0.01099
		1.85133	0.01181
		1.85156	0.01099
		1.8518	0.01146
		1.85203	0.0105
		1.85227	0.01043
		1.8525	0.01111
		1.85274	0.01076
		1.85297	0.01104
		1.85321	0.01083
		1.85344	0.01062
		1.85368	0.01144
		1.85391	0.01
		1.85415	0.01068
		1.85438	0.01109
		1.85462	0.01115
		1.85486	0.01135
		1.85509	0.01197
		1.85533	0.01251
		1.85556	0.01264
		1.8558	0.01127
		1.85604	0.01161
		1.85627	0.01024
		1.85651	0.0116
		1.85675	0.01112
		1.85698	0.0116
		1.85722	0.012
		1.85745	0.012
		1.85769	0.01172
		1.85793	0.01158
		1.85816	0.01165
		1.8584	0.01165
		1.85864	0.01151
		1.85888	0.01089
		1.85911	0.01211
		1.85935	0.01102
		1.85959	0.01061
		1.85982	0.01231
		1.86006	0.01258
		1.8603	0.01101
		1.86054	0.01223
		1.86077	0.01209
		1.86101	0.01086
		1.86125	0.01195
		1.86149	0.01126
		1.86172	0.01045
		1.86196	0.01078
		1.8622	0.01146
		1.86244	0.01098
		1.86268	0.0122
		1.86291	0.01165
		1.86315	0.0109
		1.86339	0.0111
		1.86363	0.01117
		1.86387	0.01137
		1.8641	0.0117
		1.86434	0.01069
		1.86458	0.01149
		1.86482	0.01176
		1.86506	0.01108
		1.8653	0.0123
		1.86554	0.01263
		1.86578	0.01168
		1.86601	0.01141
		1.86625	0.01059
		1.86649	0.01187
		1.86673	0.01106
		1.86697	0.01187
		1.86721	0.01186
		1.86745	0.01193
		1.86769	0.01246
		1.86793	0.01206
		1.86817	0.01225
		1.86841	0.01144
		1.86865	0.01137
		1.86889	0.01157
		1.86913	0.0111
		1.86937	0.01237
		1.86961	0.0117
		1.86985	0.01216
		1.87009	0.01142
		1.87033	0.01169
		1.87057	0.01175
		1.87081	0.01269
		1.87105	0.01181
		1.87129	0.0112
		1.87153	0.01187
		1.87177	0.01274
		1.87201	0.012
		1.87225	0.01126
		1.87249	0.01192
		1.87273	0.01159
		1.87297	0.01172
		1.87321	0.01151
		1.87345	0.01158
		1.8737	0.01177
		1.87394	0.01244
		1.87418	0.01257
		1.87442	0.0119
		1.87466	0.01116
		1.8749	0.01189
		1.87514	0.01189
		1.87539	0.01122
		1.87563	0.01241
		1.87587	0.01294
		1.87611	0.01234
		1.87635	0.0124
		1.87659	0.0112
		1.87684	0.01253
		1.87708	0.01246
		1.87732	0.01126
		1.87756	0.01165
		1.8778	0.01305
		1.87805	0.01298
		1.87829	0.01297
		1.87853	0.0127
		1.87877	0.01283
		1.87902	0.01197
		1.87926	0.01229
		1.8795	0.01216
		1.87975	0.01302
		1.87999	0.01248
		1.88023	0.01301
		1.88047	0.01241
		1.88072	0.01307
		1.88096	0.01254
		1.8812	0.012
		1.88145	0.01226
		1.88169	0.01199
		1.88193	0.01206
		1.88218	0.01239
		1.88242	0.01285
		1.88266	0.01218
		1.88291	0.01357
		1.88315	0.0129
		1.8834	0.01356
		1.88364	0.01395
		1.88388	0.01342
		1.88413	0.01375
		1.88437	0.01289
		1.88462	0.0138
		1.88486	0.01294
		1.8851	0.01307
		1.88535	0.01333
		1.88559	0.01235
		1.88584	0.01248
		1.88608	0.01333
		1.88633	0.01352
		1.88657	0.01372
		1.88682	0.0139
		1.88706	0.01371
		1.88731	0.01221
		1.88755	0.01383
		1.8878	0.01273
		1.88804	0.01379
		1.88829	0.01409
		1.88853	0.01247
		1.88878	0.01302
		1.88902	0.0125
		1.88927	0.01383
		1.88951	0.0139
		1.88976	0.0135
		1.89001	0.01418
		1.89025	0.01431
		1.8905	0.01448
		1.89074	0.01403
		1.89099	0.01399
		1.89124	0.01446
		1.89148	0.01451
		1.89173	0.01482
		1.89197	0.01379
		1.89222	0.0139
		1.89247	0.01494
		1.89271	0.01397
		1.89296	0.01427
		1.89321	0.01397
		1.89345	0.01367
		1.8937	0.01415
		1.89395	0.01429
		1.89419	0.01485
		1.89444	0.01558
		1.89469	0.01427
		1.89494	0.01533
		1.89518	0.01586
		1.89543	0.01572
		1.89568	0.0137
		1.89593	0.01512
		1.89617	0.01552
		1.89642	0.0148
		1.89667	0.01502
		1.89692	0.01608
		1.89716	0.01538
		1.89741	0.01611
		1.89766	0.01616
		1.89791	0.01604
		1.89816	0.01504
		1.8984	0.01477
		1.89865	0.01627
		1.8989	0.01638
		1.89915	0.01668
		1.8994	0.01603
		1.89965	0.01624
		1.89989	0.01637
		1.90014	0.01644
		1.90039	0.01608
		1.90064	0.01603
		1.90089	0.01708
		1.90114	0.0159
		1.90139	0.01688
		1.90164	0.01667
		1.90189	0.01576
		1.90213	0.01681
		1.90238	0.01625
		1.90263	0.01727
		1.90288	0.01707
		1.90313	0.0169
		1.90338	0.01753
		1.90363	0.01738
		1.90388	0.017
		1.90413	0.01799
		1.90438	0.01753
		1.90463	0.01667
		1.90488	0.01859
		1.90513	0.01796
		1.90538	0.01871
		1.90563	0.01801
		1.90588	0.01808
		1.90613	0.01829
		1.90638	0.01828
		1.90663	0.01757
		1.90688	0.01796
		1.90713	0.01784
		1.90739	0.01867
		1.90764	0.0184
		1.90789	0.01859
		1.90814	0.01835
		1.90839	0.0202
		1.90864	0.01812
		1.90889	0.01868
		1.90914	0.0191
		1.90939	0.0195
		1.90965	0.01932
		1.9099	0.01936
		1.91015	0.01916
		1.9104	0.01871
		1.91065	0.01992
		1.9109	0.01848
		1.91116	0.02075
		1.91141	0.01991
		1.91166	0.02154
		1.91191	0.02108
		1.91216	0.01992
		1.91242	0.02021
		1.91267	0.01971
		1.91292	0.01906
		1.91317	0.01955
		1.91343	0.02122
		1.91368	0.02152
		1.91393	0.02067
		1.91418	0.02223
		1.91444	0.02295
		1.91469	0.0219
		1.91494	0.02232
		1.91519	0.02204
		1.91545	0.02128
		1.9157	0.02283
		1.91595	0.02294
		1.91621	0.0222
		1.91646	0.02281
		1.91671	0.02244
		1.91697	0.02253
		1.91722	0.02374
		1.91748	0.02187
		1.91773	0.02229
		1.91798	0.02399
		1.91824	0.02365
		1.91849	0.02463
		1.91875	0.02521
		1.919	0.02542
		1.91925	0.02332
		1.91951	0.02445
		1.91976	0.02455
		1.92002	0.02374
		1.92027	0.02371
		1.92053	0.02532
		1.92078	0.02451
		1.92104	0.02685
		1.92129	0.02567
		1.92155	0.02744
		1.9218	0.02608
		1.92206	0.02507
		1.92231	0.02775
		1.92257	0.0267
		1.92282	0.02715
		1.92308	0.02787
		1.92333	0.02878
		1.92359	0.02865
		1.92384	0.02838
		1.9241	0.02744
		1.92435	0.02941
		1.92461	0.02907
		1.92487	0.02662
		1.92512	0.02899
		1.92538	0.02713
		1.92563	0.02871
		1.92589	0.02871
		1.92593	0.02949
		1.92619	0.02935
		1.92644	0.03053
		1.9267	0.0294
		1.92695	0.03065
		1.92721	0.02932
		1.92746	0.03261
		1.92772	0.03128
		1.92797	0.0318
		1.92823	0.03113
		1.92848	0.0308
		1.92874	0.03098
		1.92899	0.03321
		1.92925	0.03287
		1.9295	0.03326
		1.92976	0.03404
		1.93001	0.03456
		1.93027	0.03409
		1.93053	0.03336
		1.93078	0.03545
		1.93104	0.03524
		1.93129	0.03582
		1.93155	0.03489
		1.9318	0.03528
		1.93206	0.03501
		1.93232	0.03585
		1.93257	0.03761
		1.93283	0.03956
		1.93308	0.03916
		1.93334	0.03987
		1.9336	0.03874
		1.93385	0.0405
		1.93411	0.04029
		1.93437	0.041
		1.93462	0.03851
		1.93488	0.04065
		1.93514	0.04247
		1.93539	0.04207
		1.93565	0.04147
		1.93591	0.04119
		1.93617	0.04347
		1.93642	0.04391
		1.93668	0.04325
		1.93694	0.04558
		1.93719	0.04674
		1.93745	0.04471
		1.93771	0.04574
		1.93797	0.04592
		1.93823	0.04721
		1.93848	0.04922
		1.93874	0.04849
		1.939	0.04737
		1.93926	0.04814
		1.93951	0.04988
		1.93977	0.04909
		1.94003	0.05037
		1.94029	0.05101
		1.94055	0.05437
		1.94081	0.05274
		1.94106	0.0522
		1.94132	0.05375
		1.94158	0.05412
		1.94184	0.05527
		1.9421	0.05694
		1.94236	0.0568
		1.94262	0.05685
		1.94288	0.05949
		1.94314	0.06038
		1.94339	0.06036
		1.94365	0.06209
		1.94391	0.06111
		1.94417	0.06413
		1.94443	0.0634
		1.94469	0.06442
		1.94495	0.06602
		1.94521	0.06619
		1.94547	0.06585
		1.94573	0.06764
		1.94599	0.06737
		1.94625	0.06883
		1.94651	0.06959
		1.94677	0.06976
		1.94703	0.07052
		1.94729	0.07359
		1.94755	0.07377
		1.94781	0.07362
		1.94807	0.07746
		1.94833	0.07719
		1.94859	0.07832
		1.94885	0.08184
		1.94911	0.08189
		1.94937	0.08309
		1.94963	0.08255
		1.9499	0.08542
		1.95016	0.08585
		1.95042	0.08659
		1.95068	0.08741
		1.95094	0.08854
		1.9512	0.08948
		1.95146	0.09286
		1.95172	0.09251
		1.95199	0.09576
		1.95225	0.09303
		1.95251	0.09699
		1.95277	0.09798
		1.95303	0.10212
		1.95329	0.10005
		1.95356	0.10457
		1.95382	0.10704
		1.95408	0.1072
		1.95434	0.10871
		1.9546	0.1106
		1.95487	0.11204
		1.95513	0.11495
		1.95539	0.11344
		1.95565	0.11674
		1.95592	0.1222
		1.95618	0.12421
		1.95644	0.12424
		1.9567	0.12798
		1.95697	0.12705
		1.95723	0.12861
		1.95749	0.13068
		1.95776	0.13689
		1.95802	0.13628
		1.95828	0.14026
		1.95855	0.13862
		1.95881	0.14069
		1.95907	0.14708
		1.95934	0.14832
		1.9596	0.15477
		1.95986	0.1574
		1.96013	0.15914
		1.96039	0.16278
		1.96066	0.16744
		1.96092	0.16911
		1.96118	0.16811
		1.96145	0.17124
		1.96171	0.17799
		1.96198	0.17826
		1.96224	0.18176
		1.9625	0.18419
		1.96277	0.18801
		1.96303	0.19005
		1.9633	0.19386
		1.96356	0.19444
		1.96383	0.20041
		1.96409	0.20764
		1.96436	0.20524
		1.96462	0.21006
		1.96489	0.21462
		1.96515	0.21526
		1.96542	0.22412
		1.96568	0.22266
		1.96595	0.23
		1.96621	0.23405
		1.96648	0.23626
		1.96675	0.24478
		1.96701	0.25103
		1.96728	0.25153
		1.96754	0.25335
		1.96781	0.25732
		1.96807	0.26413
		1.96834	0.26904
		1.96861	0.2723
		1.96887	0.27746
		1.96914	0.28337
		1.96941	0.29451
		1.96967	0.29467
		1.96994	0.30051
		1.9702	0.3066
		1.97047	0.31494
		1.97074	0.31819
		1.97101	0.32081
		1.97127	0.3316
		1.97154	0.33653
		1.97181	0.34316
		1.97207	0.3528
		1.97234	0.35126
		1.97261	0.36152
		1.97287	0.36626
		1.97314	0.37343
		1.97341	0.37866
		1.97368	0.38207
		1.97394	0.39814
		1.97421	0.40241
		1.97448	0.4028
		1.97475	0.41441
		1.97502	0.41936
		1.97528	0.42663
		1.97555	0.43027
		1.97582	0.44961
		1.97609	0.45117
		1.97636	0.46105
		1.97663	0.47049
		1.97689	0.47474
		1.97716	0.49404
		1.97743	0.49002
		1.9777	0.50975
		1.97797	0.5181
		1.97824	0.52051
		1.97851	0.52866
		1.97877	0.53556
		1.97904	0.54284
		1.97931	0.55403
		1.97958	0.56485
		1.97985	0.57727
		1.98012	0.5753
		1.98039	0.59925
		1.98066	0.60512
		1.98093	0.61416
		1.9812	0.62512
		1.98147	0.62196
		1.98174	0.64834
		1.98201	0.64331
		1.98228	0.66961
		1.98255	0.66538
		1.98282	0.68165
		1.98309	0.70077
		1.98336	0.70387
		1.98363	0.71229
		1.9839	0.71942
		1.98417	0.7318
		1.98444	0.73873
		1.98471	0.75464
		1.98498	0.75852
		1.98525	0.77417
		1.98552	0.79005
		1.9858	0.78797
		1.98607	0.80236
		1.98634	0.81104
		1.98661	0.82597
		1.98688	0.84009
		1.98715	0.84987
		1.98742	0.85099
		1.98769	0.85995
		1.98797	0.88128
		1.98824	0.87608
		1.98851	0.88862
		1.98878	0.88287
		1.98905	0.90792
		1.98932	0.91266
		1.9896	0.91999
		1.98987	0.92898
		1.99014	0.93371
		1.99041	0.93578
		1.99069	0.94365
		1.99096	0.95071
		1.99123	0.95906
		1.9915	0.96476
		1.99178	0.96854
		1.99205	0.98002
		1.99232	0.97586
		1.99259	0.98241
		1.99287	0.98293
		1.99314	0.98246
		1.99341	0.99189
		1.99369	0.98743
		1.99396	0.98518
		1.99423	0.98066
		1.99451	0.99407
		1.99478	0.98501
		1.99505	1
		1.99533	0.99383
		1.9956	0.9914
		1.99588	0.98952
		1.99615	0.97233
		1.99642	0.97499
		1.9967	0.97269
		1.99697	0.96696
		1.99725	0.96112
		1.99752	0.95643
		1.99779	0.95885
		1.99807	0.95619
		1.99834	0.95158
		1.99862	0.95619
		1.99889	0.94187
		1.99917	0.93292
		1.99944	0.92808
		1.99972	0.925
		1.99999	0.92053
		2.00027	0.90934
		2.00054	0.89475
		2.00082	0.88791
		2.00109	0.88314
		2.00137	0.87265
		2.00164	0.8576
		2.00192	0.85924
		2.0022	0.85187
		2.00247	0.84956
		2.00275	0.84444
		2.00302	0.83216
		2.0033	0.82517
		2.00358	0.80943
		2.00385	0.80998
		2.00413	0.80088
		2.0044	0.78899
		2.00468	0.78767
		2.00496	0.7688
		2.00523	0.76986
		2.00551	0.76211
		2.00579	0.7517
		2.00606	0.73639
		2.00634	0.73254
		2.00662	0.73075
		2.00689	0.71315
		2.00717	0.71095
		2.00745	0.70027
		2.00773	0.70031
		2.008	0.69133
		2.00828	0.6849
		2.00856	0.67617
		2.00884	0.66909
		2.00911	0.66448
		2.00939	0.65444
		2.00967	0.64241
		2.00995	0.63788
		2.01023	0.63328
		2.0105	0.62453
		2.01078	0.61331
		2.01106	0.60288
		2.01134	0.60517
		2.01162	0.6015
		2.0119	0.59373
		2.01217	0.57802
		2.01245	0.57008
		2.01273	0.56865
		2.01301	0.56
		2.01329	0.55442
		2.01357	0.54668
		2.01385	0.54297
		2.01413	0.53469
		2.0144	0.53556
		2.01468	0.52489
		2.01496	0.52245
		2.01524	0.52068
		2.01552	0.51086
		2.0158	0.50987
		2.01608	0.50487
		2.01636	0.49518
		2.01664	0.49378
		2.01692	0.48512
		2.0172	0.4812
		2.01748	0.47633
		2.01776	0.47302
		2.01804	0.46144
		2.01832	0.46621
		2.0186	0.45507
		2.01888	0.45194
		2.01916	0.44445
		2.01944	0.43954
		2.01973	0.43666
		2.02001	0.43671
		2.02029	0.42709
		2.02057	0.42905
		2.02085	0.42827
		2.02113	0.41293
		2.02141	0.41173
		2.02169	0.39938
		2.02197	0.40481
		2.02226	0.39873
		2.02254	0.39057
		2.02282	0.38193
		2.0231	0.38081
		2.02338	0.38481
		2.02366	0.37743
		2.02395	0.37458
		2.02423	0.37168
		2.02451	0.35967
		2.02479	0.35879
		2.02508	0.35577
		2.02536	0.35353
		2.02564	0.34796
		2.02592	0.34299
		2.02621	0.3395
		2.02649	0.33335
		2.02677	0.33592
		2.02705	0.33203
		2.02734	0.32819
		2.02762	0.3227
		2.0279	0.31603
		2.02819	0.317
		2.02847	0.31294
		2.02875	0.30823
		2.02904	0.30689
		2.02932	0.30266
		2.0296	0.29541
		2.02989	0.30024
		2.03017	0.29287
		2.03045	0.29119
		2.03074	0.28419
		2.03102	0.28127
		2.03131	0.2803
		2.03159	0.27804
		2.03188	0.27335
		2.03216	0.27427
		2.03244	0.2752
		2.03273	0.27158
		2.03301	0.26183
		2.0333	0.2588
		2.03358	0.25507
		2.03387	0.25847
		2.03415	0.25086
		2.03444	0.25343
		2.03472	0.24524
		2.03501	0.24528
		2.03529	0.23915
		2.03558	0.24184
		2.03586	0.23942
		2.03615	0.23964
		2.03644	0.23482
		2.03672	0.22975
		2.03701	0.23239
		2.03729	0.23173
		2.03758	0.22597
		2.03787	0.22244
		2.03815	0.22197
		2.03844	0.21897
		2.03872	0.21967
		2.03901	0.21503
		2.0393	0.21309
		2.03958	0.20928
		2.03987	0.20448
		2.04016	0.205
		2.04044	0.20465
		2.04073	0.20336
		2.04102	0.19517
		2.04131	0.1905
		2.04159	0.19354
		2.04188	0.19576
		2.04217	0.1912
		2.04245	0.19628
		2.04274	0.19056
		2.04303	0.19086
		2.04332	0.18398
		2.04361	0.17961
		2.04389	0.17944
		2.04418	0.17874
		2.04447	0.17391
		2.04476	0.17089
		2.04505	0.16828
		2.04533	0.16927
		2.04562	0.16788
		2.04591	0.1669
		2.0462	0.16296
		2.04649	0.16366
		2.04678	0.15995
		2.04707	0.16426
		2.04735	0.16108
		2.04764	0.15702
		2.04793	0.15222
		2.04822	0.15432
		2.04851	0.14905
		2.0488	0.14912
		2.04909	0.14879
		2.04938	0.14724
		2.04967	0.14482
		2.04996	0.14674
		2.05025	0.14386
		2.05054	0.14567
		2.05083	0.14036
		2.05112	0.14107
		2.05141	0.13993
		2.0517	0.13509
		2.05199	0.14019
		2.05228	0.13472
		2.05257	0.13289
		2.05286	0.12915
		2.05315	0.13188
		2.05344	0.12971
		2.05373	0.1262
		2.05402	0.12749
		2.05431	0.12792
		2.05461	0.12477
		2.0549	0.12288
		2.05519	0.11985
		2.05548	0.12045
		2.05577	0.11771
		2.05606	0.11773
		2.05635	0.11435
		2.05665	0.1138
		2.05694	0.11308
		2.05723	0.11414
		2.05752	0.11358
		2.05781	0.10849
		2.05811	0.11168
		2.0584	0.10917
		2.05869	0.10908
		2.05898	0.10681
		2.05927	0.10581
		2.05957	0.10394
		2.05986	0.1019
		2.06015	0.10009
		2.06045	0.10161
		2.06074	0.09883
		2.06103	0.10344
		2.06132	0.10112
		2.06162	0.09914
		2.06191	0.09396
		2.0622	0.0937
		2.0625	0.09556
		2.06279	0.09387
		2.06308	0.09213
		2.06338	0.09302
		2.06367	0.09173
		2.06397	0.09176
		2.06426	0.09036
		2.06455	0.08845
		2.06485	0.08769
		2.06514	0.0888
		2.06544	0.08632
		2.06573	0.08504
		2.06603	0.0857
		2.06632	0.08727
		2.06662	0.08434
		2.06691	0.08334
		2.06721	0.08537
		2.0675	0.08136
		2.0678	0.08088
		2.06809	0.08046
		2.06839	0.08151
		2.06868	0.07893
		2.06898	0.07726
		2.06927	0.07582
		2.06957	0.07682
		2.06986	0.07702
		2.07016	0.07711
		2.07045	0.07204
		2.07075	0.07088
		2.07105	0.07443
		2.07134	0.07328
		2.07164	0.07201
		2.07194	0.07142
		2.07223	0.07004
		2.07253	0.06837
		2.07283	0.07062
		2.07312	0.06884
		2.07342	0.06707
		2.07372	0.06744
		2.07401	0.06861
		2.07431	0.06413
		2.07461	0.0645
		2.0749	0.06318
		2.0752	0.06085
		2.0755	0.06247
		2.0758	0.06205
		2.07609	0.06339
		2.07639	0.06156
		2.07669	0.06019
		2.07699	0.06192
		2.07728	0.06049
		2.07758	0.05851
		2.07788	0.05832
		2.07818	0.05701
		2.07848	0.05705
		2.07878	0.0599
		2.07907	0.05656
		2.07937	0.05711
		2.07967	0.05714
		2.07997	0.05707
		2.08027	0.05756
		2.08057	0.05412
		2.08087	0.05533
		2.08117	0.0556
		2.08147	0.05491
		2.08176	0.0513
		2.08206	0.05213
		2.08236	0.05334
		2.08266	0.0507
		2.08296	0.05186
		2.08326	0.05167
		2.08356	0.05244
		2.08386	0.0517
		2.08416	0.0495
		2.08446	0.04965
		2.08476	0.04958
		2.08506	0.04822
		2.08536	0.04821
		2.08566	0.04764
		2.08596	0.04556
		2.08627	0.04588
		2.08657	0.04642
		2.08687	0.04663
		2.08717	0.04851
		2.08747	0.0461
		2.08777	0.04569
		2.08807	0.04284
		2.08837	0.04444
		2.08867	0.04393
		2.08898	0.04542
		2.08928	0.04334
		2.08958	0.04238
		2.08988	0.04276
		2.09018	0.04136
		2.09049	0.04179
		2.09079	0.0415
		2.09109	0.03938
		2.09139	0.04075
		2.09169	0.04046
		2.092	0.04006
		2.0923	0.03883
		2.0926	0.03992
		2.0929	0.04058
		2.09321	0.03802
		2.09351	0.03911
		2.09381	0.03738
		2.09412	0.03776
		2.09442	0.03808
		2.09472	0.03724
		2.09503	0.03811
		2.09533	0.03716
		2.09563	0.03709
		2.09594	0.03669
		2.09624	0.03652
		2.09654	0.03656
		2.09685	0.03699
		2.09715	0.03588
		2.09746	0.03531
		2.09776	0.03475
		2.09807	0.03419
		2.09837	0.03308
		2.09867	0.03444
		2.09898	0.03493
		2.09928	0.03349
		2.09959	0.03474
		2.09989	0.03407
		2.1002	0.03378
		2.1005	0.03229
		2.10081	0.03442
		2.10111	0.03287
		2.10142	0.03231
		2.10172	0.03313
		2.10203	0.03273
		2.10234	0.03267
		2.10264	0.03233
		2.10295	0.03281
		2.10325	0.02989
		2.10356	0.03038
		2.10387	0.02851
		2.10417	0.02888
		2.10448	0.02871
		2.10479	0.03001
		2.10509	0.02902
		2.1054	0.0295
		2.1057	0.02993
		2.10601	0.02888
		2.10632	0.02958
		2.10663	0.02952
		2.10693	0.02874
		2.10724	0.0271
		2.10755	0.02916
		2.10785	0.02697
		2.10816	0.02691
		2.10847	0.02635
		2.10878	0.02727
		2.10909	0.02781
		2.10939	0.02791
		2.1097	0.02768
		2.11001	0.02751
		2.11032	0.02718
		2.11063	0.02744
		2.11093	0.02683
		2.11124	0.0265
		2.11155	0.02714
		2.11186	0.02724
		2.11217	0.02528
		2.11248	0.02679
		2.11279	0.02656
		2.11309	0.02433
		2.1134	0.02546
		2.11371	0.02654
		2.11402	0.02479
		2.11433	0.02495
		2.11464	0.02478
		2.11495	0.02504
		2.11526	0.02465
		2.11557	0.02437
		2.11588	0.0248
		2.11619	0.0244
		2.1165	0.02407
		2.11681	0.02465
		2.11712	0.02325
		2.11743	0.02351
		2.11774	0.02291
		2.11805	0.02337
		2.11836	0.02246
		2.11867	0.02241
		2.11898	0.02401
		2.1193	0.02365
		2.11961	0.02268
		2.11992	0.02208
		2.12023	0.02281
		2.12054	0.02083
		2.12085	0.02138
		2.12116	0.02284
		2.12148	0.02141
		2.12179	0.0211
		2.1221	0.02141
		2.12241	0.02144
		2.12272	0.0216
		2.12304	0.02085
		2.12335	0.02101
		2.12366	0.02205
		2.12397	0.02132
		2.12428	0.02272
		2.1246	0.0209
		2.12491	0.02068
		2.12522	0.01996
		2.12554	0.02117
		2.12585	0.01931
		2.12616	0.01897
		2.12648	0.02038
		2.12679	0.02057
		2.1271	0.02056
		2.12742	0.0206
		2.12773	0.02086
		2.12804	0.02059
		2.12836	0.01955
		2.12867	0.02056
		2.12898	0.01985
		2.1293	0.02021
		2.12961	0.01952
		2.12993	0.0191
		2.13024	0.01977
		2.13056	0.02012
		2.13087	0.01921
		2.13119	0.0196
		2.1315	0.01877
		2.13182	0.01855
		2.13213	0.01899
		2.13245	0.01912
		2.13276	0.01945
		2.13308	0.01898
		2.13339	0.01921
		2.13371	0.01905
		2.13402	0.0193
		2.13434	0.01851
		2.13465	0.01866
		2.13497	0.01825
		2.13529	0.01832
		2.1356	0.01907
		2.13592	0.01827
		2.13624	0.0183
		2.13655	0.01942
		2.13687	0.01775
		2.13719	0.01787
		2.1375	0.01833
		2.13782	0.01888
		2.13814	0.01989
		2.13845	0.02002
		2.13877	0.01919
		2.13909	0.01859
		2.1394	0.01846
		2.13972	0.01789
		2.14004	0.01721
		2.14036	0.01731
		2.14067	0.01802
		2.14099	0.01819
		2.14131	0.01699
		2.14163	0.01835
		2.14195	0.01823
		2.14227	0.01752
		2.14258	0.01758
		2.1429	0.01789
		2.14322	0.01767
		2.14354	0.01701
		2.14386	0.01744
		2.14418	0.01728
		2.1445	0.01693
		2.14481	0.01652
		2.14513	0.01691
		2.14545	0.01824
		2.14577	0.01722
		2.14609	0.0173
		2.14641	0.0173
		2.14673	0.01704
		2.14705	0.01837
		2.14737	0.01745
		2.14769	0.01732
		2.14801	0.01731
		2.14833	0.01707
		2.14865	0.01722
		2.14897	0.01676
		2.14929	0.01761
		2.14961	0.01801
		2.14993	0.01791
		2.15026	0.01772
		2.15058	0.01785
		2.1509	0.01758
		2.15122	0.01681
		2.15154	0.01641
		2.15186	0.01783
		2.15218	0.01808
		2.1525	0.01795
		2.15283	0.01707
		2.15315	0.01786
		2.15347	0.01761
		2.15379	0.01688
		2.15411	0.01708
		2.15444	0.01775
		2.15476	0.01681
		2.15508	0.0169
		2.1554	0.01724
		2.15572	0.01832
		2.15605	0.0169
		2.15637	0.01855
		2.15669	0.01738
		2.15702	0.01733
		2.15734	0.0167
		2.15766	0.01639
		2.15799	0.01619
		2.15831	0.01726
		2.15863	0.01737
		2.15896	0.01762
		2.15928	0.01742
		2.1596	0.01693
		2.15993	0.01648
		2.16025	0.0167
		2.16058	0.01759
		2.1609	0.01693
		2.16122	0.01725
		2.16155	0.01663
		2.16187	0.01751
		2.1622	0.01713
		2.16252	0.01693
		2.16285	0.01715
		2.16317	0.01692
		2.1635	0.01719
		2.16382	0.01628
		2.16415	0.01619
		2.16447	0.01696
		2.1648	0.01636
		2.16513	0.01744
		2.16545	0.01676
		2.16578	0.01675
		2.1661	0.01702
		2.16643	0.01643
		2.16676	0.01751
		2.16708	0.01723
		2.16741	0.01592
		2.16773	0.01592
		2.16785	0.01641
		2.16817	0.01735
		2.1685	0.01685
		2.16882	0.01712
		2.16915	0.01666
		2.16947	0.01724
		2.1698	0.01633
		2.17012	0.01714
		2.17045	0.01691
		2.17078	0.0165
		2.1711	0.01681
		2.17143	0.01712
		2.17175	0.0164
		2.17208	0.01657
		2.17241	0.01656
		2.17273	0.01692
		2.17306	0.01638
		2.17338	0.01677
		2.17371	0.0178
		2.17404	0.01641
		2.17436	0.01685
		2.17469	0.01698
		2.17502	0.01747
		2.17535	0.0163
		2.17567	0.01647
		2.176	0.0174
		2.17633	0.01713
		2.17665	0.01681
		2.17698	0.01703
		2.17731	0.01734
		2.17764	0.01782
		2.17796	0.01733
		2.17829	0.01652
		2.17862	0.0162
		2.17895	0.01673
		2.17928	0.01637
		2.17961	0.01686
		2.17993	0.01712
		2.18026	0.01649
		2.18059	0.01702
		2.18092	0.0175
		2.18125	0.01679
		2.18158	0.01731
		2.18191	0.01722
		2.18224	0.01784
		2.18256	0.01717
		2.18289	0.01627
		2.18322	0.01698
		2.18355	0.01755
		2.18388	0.01728
		2.18421	0.01723
		2.18454	0.01669
		2.18487	0.01744
		2.1852	0.01712
		2.18553	0.01716
		2.18586	0.0168
		2.18619	0.01613
		2.18652	0.01693
		2.18685	0.01683
		2.18718	0.01745
		2.18751	0.01775
		2.18785	0.01823
		2.18818	0.01778
		2.18851	0.01729
		2.18884	0.01804
		2.18917	0.01772
		2.1895	0.01829
		2.18983	0.0197
		2.19016	0.01797
		2.1905	0.01814
		2.19083	0.01889
		2.19116	0.01924
		2.19149	0.01782
		2.19182	0.01843
		2.19216	0.01754
		2.19249	0.01815
		2.19282	0.01859
		2.19315	0.01819
		2.19349	0.01862
		2.19382	0.01857
		2.19415	0.01795
		2.19448	0.01896
		2.19482	0.01899
		2.19515	0.01846
		2.19548	0.01771
		2.19582	0.0195
		2.19615	0.01866
		2.19648	0.01879
		2.19682	0.01848
		2.19715	0.01895
		2.19748	0.01763
		2.19782	0.0189
		2.19815	0.01845
		2.19849	0.01801
		2.19882	0.01941
		2.19915	0.01844
		2.19949	0.01839
		2.19982	0.01895
		2.20016	0.01881

## Sheet: Fig S2.
Fig. S2
Device A		Device B		Device C		Device D		Device E		Device F		Device G
distance (μm)	height (nm)	distance (μm)	height (nm)	distance (μm)	height (nm)	distance (μm)	height (nm)	distance (μm)	height (nm)	distance (μm)	height (nm)	distance (μm)	height (nm)
0	5.26031	-1.94844	6.58774	-0.2	7.68206	-0.7	8.05199	0	9.05883	0	9.79247	0	15.7552
0.01953	5.41306	-1.92891	6.5114	-0.18047	7.6129	-0.68047	7.78249	0.01953	9.1921	0.01953	10.005	0.075	16.078
0.03906	5.16632	-1.90938	7.16076	-0.16094	7.14292	-0.66094	8.48032	0.03906	8.9231	0.03906	10.4588	0.09453	15.3563
0.05859	5.72357	-1.88984	7.00511	-0.14141	7.23308	-0.64141	8.45278	0.05859	9.13752	0.05859	10.1101	0.11406	15.7552
0.07813	5.95688	-1.87031	6.44399	-0.12188	7.08425	-0.62187	8.10264	0.07813	9.27078	0.07813	9.68142	0.13359	15.9933
0.09766	5.82354	-1.85078	7.09434	-0.10234	6.93418	-0.60234	8.31656	0.09766	8.3556	0.09766	9.89396	0.15313	15.7528
0.11719	5.78423	-1.83125	6.9377	-0.08281	7.02434	-0.58281	7.72397	0.11719	8.81147	0.11719	10.1865	0.17266	15.6718
0.13672	5.61615	-1.81172	6.13567	-0.06328	7.2757	-0.56328	7.61578	0.13672	8.94523	0.13672	10.3202	0.19219	15.2692
0.15625	5.60944	-1.79219	6.14063	-0.04375	7.20591	-0.54375	8.07116	0.15625	8.9172	0.15625	10.1328	0.21172	15.8289
0.17578	5.44159	-1.77266	6.46679	-0.02422	7.21641	-0.52422	7.96297	0.17578	8.88917	0.17578	9.86411	0.23125	15.7467
0.19531	4.95315	-1.75313	6.22985	-0.00469	7.38748	-0.50469	8.01559	0.19531	9.26439	0.19531	10.0767	0.25078	15.9063
0.21484	4.94644	-1.73359	6.8792	0.01484	7.31769	-0.48516	8.14886	0.21484	8.6723	0.21484	9.96918	0.27031	15.8241
0.23438	5.74372	-1.71406	6.80287	0.03437	7.48814	-0.46562	7.71807	0.23438	9.20882	0.23438	10.0217	0.28984	16.0622
0.25391	5.41641	-1.69453	6.80783	0.05391	7.33807	-0.44609	7.7702	0.25391	8.77754	0.25391	10.2355	0.30938	15.8991
0.27344	5.64972	-1.675	6.0861	0.07344	6.78719	-0.42656	7.98412	0.27344	8.74902	0.27344	10.3668	0.32891	15.4155
0.29297	5.24185	-1.65547	6.25265	0.09297	7.03793	-0.40703	8.03674	0.29297	9.60814	0.29297	10.0193	0.34844	15.5751
0.3125	5.47684	-1.63594	6.49752	0.1125	7.12871	-0.3875	8.73407	0.3125	9.33865	0.3125	10.4719	0.36797	16.1336
0.33203	4.82559	-1.61641	6.18028	0.13203	7.61969	-0.36797	8.86685	0.33203	8.66541	0.33203	10.0444	0.3875	15.3297
0.35156	4.89944	-1.59688	5.86205	0.15156	7.06943	-0.34844	8.0333	0.35156	8.63787	0.35156	10.3369	0.40703	15.2487
0.37109	4.73327	-1.57734	6.10791	0.17109	7.15959	-0.32891	8.08641	0.37109	9.41487	0.37109	10.8707	0.42656	15.6464
0.39063	5.12939	-1.55781	6.43606	0.19062	7.24976	-0.30938	8.13645	0.39063	8.82327	0.39063	10.6032	0.44609	15.5642
0.41016	5.12268	-1.53828	6.11782	0.21016	7.09969	-0.28984	8.35246	0.41016	8.63394	0.41016	10.2534	0.46563	15.7213
0.42969	5.5188	-1.51875	6.20209	0.22969	6.86933	-0.27031	7.67971	0.42969	9.41192	0.42969	9.9059	0.48516	15.4796
0.44922	5.43152	-1.49922	6.93274	0.24922	7.03978	-0.25078	7.97379	0.44922	9.62584	0.44922	10.3596	0.50469	15.3164
0.46875	4.94308	-1.47969	5.80851	0.26875	7.37019	-0.23125	8.26836	0.46875	9.1144	0.46875	10.0122	0.52422	15.7165
0.48828	5.33752	-1.46016	5.57058	0.28828	7.05955	-0.21172	8.32098	0.48828	9.24718	0.48828	10.3047	0.54375	16.113
0.50781	5.89478	-1.44063	6.30123	0.30781	6.98976	-0.19219	7.8897	0.50781	8.41264	0.50781	10.1173	0.56328	15.789
0.52734	5.08408	-1.42109	6.06429	0.32734	7.23988	-0.17266	7.86167	0.52734	8.71685	0.52734	10.0086	0.58281	15.5461
0.54688	4.99679	-1.40156	5.98795	0.34687	6.92924	-0.15313	8.15575	0.54688	9.88894	0.54688	10.3823	0.60234	15.7056
0.56641	5.07065	-1.38203	5.50812	0.36641	7.09969	-0.13359	9.17568	0.56641	8.5705	0.56641	10.7549	0.62187	14.9791
0.58594	6.03074	-1.3625	6.07718	0.38594	7.18985	-0.11406	8.58261	0.58594	8.46182	0.58594	10.4074	0.64141	15.297
0.60547	4.89776	-1.34297	6.24274	0.40547	7.11945	-0.09453	7.8297	0.60547	8.03054	0.60547	10.2199	0.66094	16.1771
0.625	5.29221	-1.32344	6.1664	0.425	7.69009	-0.075	7.80118	0.625	8.32462	0.625	10.5137	0.68047	14.8909
0.64453	5.04547	-1.30391	6.17136	0.44453	7.78026	-0.05547	7.6925	0.64453	8.37724	0.64453	10.805	0.7	15.0468
0.66406	5.28046	-1.28438	5.61123	0.46406	7.22938	-0.03594	7.34187	0.66406	8.59066	0.66406	10.4575	0.71953	15.3672
0.68359	5.67658	-1.26484	5.93838	0.48359	6.83783	-0.01641	7.7161	0.68359	9.20735	0.68359	10.4313	0.73906	15.6029
0.70313	5.75211	-1.24531	6.18425	0.50313	7.16824	0.00312	7.52677	0.70313	9.09817	0.70313	10.6438	0.75859	15.5183
0.72266	6.2288	-1.22578	6.0286	0.52266	7.2584	0.02266	8.30476	0.72266	8.66738	0.72266	10.6164	0.77812	15.9172
0.74219	5.65811	-1.20625	5.79067	0.54219	7.18738	0.04219	8.75964	0.74219	8.80065	0.74219	9.94769	0.79766	15.4336
0.76172	5.8931	-1.18672	5.39114	0.56172	7.19726	0.06172	7.68463	0.76172	8.93294	0.76172	10.0802	0.81719	15.6706
0.78125	5.64636	-1.16719	5.71929	0.58125	7.20715	0.08125	7.57546	0.78125	9.38783	0.78125	10.214	0.83672	15.5062
0.80078	5.96192	-1.14766	6.61153	0.60078	8.17798	0.10078	7.62759	0.80078	9.03719	0.80078	9.8665	0.85625	15.3442
0.82031	5.31067	-1.12813	5.88881	0.62031	8.10758	0.12031	7.84101	0.82031	9.49306	0.82031	9.83784	0.87578	15.1786
0.83984	5.1445	-1.10859	5.24838	0.63984	7.0756	0.13984	8.05395	0.83984	8.98064	0.83984	10.6928	0.89531	15.4953
0.85937	5.29892	-1.08906	5.49523	0.65937	6.68406	0.15937	8.10657	0.85937	8.95212	0.85937	10.2653	0.91484	15.0105
0.87891	5.61447	-1.06953	5.98299	0.67891	7.49494	0.17891	8.07756	0.87891	8.84343	0.87891	10.1567	0.93437	15.5678
0.89844	5.20493	-1.05	6.14955	0.69844	6.94344	0.19844	7.96887	0.89844	9.05736	0.89844	10.2092	0.95391	14.9223
0.91797	5.44159	-1.03047	6.31511	0.71797	6.95332	0.21797	8.3441	0.91797	9.02834	0.91797	10.1017	0.97344	13.6373
0.9375	5.35431	-1.01094	5.67368	0.7375	6.96258	0.2375	8.55753	0.9375	9.40307	0.9375	10.1555	0.99297	6.25832
0.95703	5.42816	-0.99141	6.00183	0.75703	8.0137	0.25703	8.52851	0.95703	9.4552	0.95703	10.7692	1.0125	0.40134
0.97656	5.66483	-0.97187	6.24769	0.77656	7.78273	0.27656	8.09723	0.97656	9.20354	0.97656	10.5005	1.03203	-0.00363
0.99609	5.33752	-0.95234	6.49455	0.79609	7.31152	0.29609	7.66644	0.99609	8.91474	0.99609	10.3931	1.05156	0.07253
1.01563	-0.12536	-0.93281	5.85312	0.81563	7.56102	0.31563	7.71807	1.01563	8.72492	1.01563	10.1256	1.07109	-0.49322
1.03516	-0.6138	-0.91328	5.93838	0.83516	7.08919	0.33516	7.60939	1.03516	8.61624	1.03516	9.93933	1.09063	-0.25507
1.05469	-0.70108	-0.89375	6.42713	0.85469	7.7395	0.35469	7.66152	1.05469	8.58771	1.05469	9.75067	1.11016	-0.09913
1.07422	-0.46442	-0.87422	6.1892	0.87422	7.42824	0.37422	7.6325	1.07422	8.72049	1.07422	9.7244	1.12969	-0.02418
1.09375	0.49567	-0.85469	6.91985	0.89375	7.35722	0.39375	7.52382	1.09375	8.85278	1.09375	9.85575	1.14922	-0.43036
1.11328	0.0878	-0.83516	6.14955	0.91328	7.52705	0.41328	8.22066	1.11328	9.30816	1.11328	9.74948	1.16875	-0.11363
1.13281	0.40336	-0.81562	6.31511	0.93281	4.01056	0.43281	8.03084	1.13281	8.92314	1.13281	9.48201	1.18828	0.04473
1.15234	0.23551	-0.79609	6.93274	0.95234	-0.06732	0.45234	8.24427	1.15234	8.84835	1.15234	9.69455	1.20781	-0.1221
1.17188	-0.17404	-0.77656	5.80851	0.97188	-0.45886	0.47188	8.2964	1.17188	9.46454	1.17188	10.3883	1.22734	-0.12693
1.19141	0.14319	-0.75703	6.37756	0.99141	0.51197	0.49141	8.34803	1.19141	8.71016	1.19141	10.0408	1.24688	-0.05077
1.21094	0.29761	-0.7375	6.22093	1.01094	0.11981	0.51094	8.07756	1.21094	8.52083	1.21094	9.77336	1.26641	-0.29738
1.23047	-0.1925	-0.71797	6.38748	1.03047	-0.0315	0.53047	8.21033	1.23047	8.65361	1.23047	9.50589	1.28594	0.01934
1.25	0.2053	-0.69844	6.37756	1.05	0.13834	0.55	8.26197	1.25	8.54395	1.25	9.71963	1.30547	0.09308
1.26953	-0.12369	-0.67891	6.58774	1.06953	-0.33349	0.56953	8.1528	1.26953	8.27347	1.26953	10.0934	1.325	-0.39046
1.28906	-0.12872	-0.65937	6.24769	1.08906	-0.4848	0.58906	7.96297	1.28906	8.40625	1.28906	10.1447	1.34453	-0.47629
1.30859	-0.21432	-0.63984	6.49455	1.10859	0.5657	0.60859	7.93445	1.30859	8.69984	1.30859	10.1184	1.36406	-0.40134
1.32813	-0.14215	-0.62031	5.85312	1.12813	0.09387	0.62813	7.90544	1.32813	8.59066	1.32813	10.3322	1.38359	-0.56817
1.34766	-0.46945	-0.60078	6.5114	1.14766	-0.13772	0.64766	8.03821	1.34766	8.6423	1.34766	10.3047	1.40313	-0.09187
1.36719	0.41007	-0.58125	7.16076	1.16719	0.59226	0.66719	7.76774	1.36719	8.77508	1.36719	10.4384	1.42266	0.38563
1.38672	-0.32007	-0.56172	7.00511	1.18672	0.76147	0.68672	8.38442	1.38672	8.74656	1.38672	10.0898	1.44219	-0.50289
1.40625	-0.16397	-0.54219	6.44399	1.20625	0.77012	0.70625	8.21568	1.40625	9.12079	1.40625	10.4635	1.46172	-0.26716
1.42578	-0.17068	-0.52266	7.09434	1.22578	0.21801	0.72578	7.92363	1.42578	9.32568	1.42578	10.3561	1.48125	-0.43278
1.44531	0.62827	-0.50312	6.9377	1.24531	0.54717	0.74531	7.65316	1.44531	9.6283	1.44531	10.3298	1.50078	-0.27925
1.46484	-0.0213	-0.48359	6.13567	1.26484	0.07473	0.76484	8.43016	1.46484	9.19554	1.46484	11.3435	1.52031	0.19584
1.48438	-0.26971	-0.46406	6.14063	1.28438	-0.55767	0.78438	8.21247	1.48438	9.35612	1.48438	10.2749	1.53984	0.03264
1.50391	-0.27475	-0.44453	6.46679	1.30391	-0.2285	0.80391	8.13116	1.50391	9.46159	1.50391	6.16134	1.55938	-0.45574
1.52344	0.36307	-0.425	6.22985	1.32344	0.10067	0.82344	8.74735	1.52344	9.35193	1.52344	0.84659	1.57891	-0.46058
1.54297	0.27747	-0.40547	6.8792	1.34297	0.02903	0.84297	8.15378	1.54297	9.24226	1.54297	0.49912	1.59844	0.17408
1.5625	-0.53491	-0.38594	6.80287	1.3625	-0.28285	0.8625	8.04461	1.5625	9.2939	1.5625	0.23284	1.61797	-0.07253
1.58203	0.50574	-0.36641	6.80783	1.38203	-0.2742	0.88203	8.41934	1.58203	9.02342	1.58203	-0.27583	1.6375	-0.23694
1.60156	0.09787	-0.34688	6.0861	1.40156	-0.74665	0.90156	8.55162	1.60156	9.39766	1.60156	0.25911	1.65703	-0.56454
1.62109	0.01227	-0.32734	6.25265	1.42109	-0.25753	0.92109	8.52261	1.62109	9.61109	1.62109	-0.32956	1.67656	-0.24903
1.64063	-0.23614	-0.30781	6.49752	1.44063	0.07164	0.94062	8.33279	1.64063	9.20321	1.64063	-0.27583	1.69609	-0.25628
1.66016	0.48392	-0.28828	6.24373	1.46016	0.08029	0.96016	8.62637	1.66016	9.10235	1.66016	-0.30329	1.71563	-0.26232
1.67969	-0.08676	-0.26875	6.08709	1.47969	0.00803	0.97969	8.75817	1.67969	9.04014	1.67969	0.07045	1.73516	-0.66971
1.69922	-0.3335	-0.24922	5.93045	1.49922	0.01667	0.99922	8.24574	1.69922	8.68902	1.69922	-0.51822	1.75469	-0.59476
1.71875	-0.01794	-0.22969	5.61222	1.51875	0.42551	1.01875	8.29738	1.71875	8.4987	1.71875	0.09672	1.77422	-0.1221
1.73828	0.13816	-0.21016	6.10097	1.53828	0.11363	1.03828	8.18771	1.73828	8.87294	1.73828	0.22926	1.79375	0.2732
1.75781	0.53596	-0.19063	6.18524	1.55781	0.20195	1.05781	7.9974	1.75781	9.08588	1.75781	-0.27702	1.81328	-0.45333
1.77734	0.20697	-0.17109	6.02959	1.57734	0.29026	1.07734	7.96887	1.77734	8.89556	1.77734	0.09552	1.83281	-0.86072
1.79688	-0.04144	-0.15156	6.19416	1.59688	-0.1828	1.09687	8.66571	1.79688	8.46379	1.79688	-0.09194	1.85234	-0.22606
1.81641	-0.20761	-0.13203	5.55373	1.61641	0.06608	1.11641	7.9915	1.81641	9.07899	1.81641	-0.43941	1.87188	0.08704
1.83594	-0.45435	-0.1125	5.71929	1.63594	0.39525	1.13594	8.04264	1.83594	8.24396	1.83594	-1.02689	1.89141	-0.48113
1.85547	-0.37881	-0.09297	6.61054	1.65547	-0.47862	1.15547	8.57867	1.85547	8.29609	1.85547	-0.49315	1.91094	-0.64554
1.875	-0.7078	-0.07344	6.13071	1.675	-0.15007	1.175	8.1464	1.875	8.99244	1.875	-0.76061	1.93047	-0.25386
1.89453	-0.06997	-0.05391	6.13567	1.69453	-0.14143	1.19453	8.23142	1.89453	9.12473	1.89453	-0.94689	1.95	-0.58026
1.91406	-0.31671	-0.03438	6.14063	1.71406	-0.61449	1.21406	8.02365	1.91406	9.41832	1.91406	-0.17314	2	-0.22606
1.93359	-0.08004	-0.01484	5.98299	1.73359	-0.12537	1.23359	7.65611	1.93359	8.7441	1.93359	-0.52061
1.95313	-0.16733	0.00469	6.71364	1.75313	-0.35758	1.25312	8.51376	1.95313	8.87638	1.95313	0.09314
1.97266	-0.41406	0.02422	6.9605	1.77266	-0.1896	1.27266	8.64604	1.97266	9.08883	1.97266	-0.09314
1.99219	-0.09683	0.04375	6.56097	1.79219	0.13896	1.29219	8.29443	1.99219	8.89851	1.99219	0.5218
2.01172	-0.66751	0.06328	6.72752	1.81172	0.14637	1.31172	8.18427	2.01172	9.8378	2.01172	0.17433
2.03125	-0.75312	0.08281	6.57088	1.83125	0.15501	1.33125	8.47786	2.03125	10.0502	2.03125	-0.57434
2.05078	0.04584	0.10234	7.13994	1.85078	-0.39834	1.35078	8.20689	2.05078	9.13358	2.05078	-0.0406
2.07031	-0.4426	0.12188	7.3858	1.87031	0.00988	1.37031	8.01658	2.07031	9.26587	2.07031	0.25314
2.08984	-0.44763	0.14141	6.90696	1.88984	-0.22233	1.38984	8.47147	2.08984	3.70304	2.08984	-0.41553
2.10938	-0.53491	0.16094	6.66903	1.90938	0.5867	1.40937	8.20001	2.10938	0.04573	2.10938	-0.5218
2.12891	-0.70108	0.18047	5.94731	1.92891	0.11363	1.42891	8.25214	2.12891	0.41948	2.12891	-0.22807
2.14844	-0.78668	0.2	6.11287	1.94844	0.28162	1.44844	8.06133	2.14844	-0.09294	2.14844	-0.49553
2.16797	-0.95285	0.21953	5.63403	1.96797	0.12907	1.46797	8.11247	2.16797	0.28031	2.16797	-0.1206
2.1875	0.3295	0.23906	6.12278	1.9875	-0.34399	1.4875	1.06932	2.1875	0.00984	2.1875	-0.46807
2.20703	0.2439	0.25859	5.88485	2.00703	-0.33658	1.50703	-0.00766	2.20703	-0.10032	2.20703	-0.33434
2.22656	0.07773	0.27813	5.88881	2.02656	-0.08831	1.52656	0.12414	2.22656	0.11212	2.22656	0.35941
2.24609	-0.65241	0.29766	6.13567	2.04609	-0.0809	1.54609	0.17577	2.24609	0.32506	2.24609	-0.06806
2.26563	-0.57855	0.31719	5.97903	2.06562	0.08708	1.56562	0.14627	2.26563	-0.26851	2.26563	0.38449
2.28516	0.4621	0.33672	6.38748	2.08516	-0.14575	1.58516	0.43936	2.28516	0.02459	2.28516	0.35941
2.30469	-0.42917	0.35625	6.22985	2.10469	0.02223	1.60469	-0.15421	2.30469	-0.00541	2.30469	-0.22807
2.32422	-0.27307	0.37578	6.8792	2.12422	0.1896	1.62422	0.13889	2.32422	0.44997	2.32422	0.14568
2.34375	0.20362	0.39531	6.56097	2.14375	0.03705	1.64375	0.02873	2.34375	0.58177	2.34375	0.43822
2.36328	-0.52652	0.41484	7.29261	2.16328	0.36499	1.66328	-0.08093	2.36328	0.39096	2.36328	0.33195
2.38281	-0.61212	0.43438	6.15351	2.18281	0.45269	1.68281	0.05086	2.38281	0.7647	2.38281	-0.25553
2.40234	0.34797	0.45391	6.64127	2.20234	-0.021	1.70234	0.66656	2.40234	-0.15147	2.40234	-0.28299
2.42188	-0.21936	0.47344	6.32304	2.22187	-0.01359	1.72187	0.5564	2.42188	0.14212	2.42188	-0.14806
		0.49297	6.56989	2.24141	-0.48727	1.74141	-0.27912	2.44141	0.19277	2.44141	-0.41553
		0.5125	6.09006	2.26094	0.32114	1.76094	0.57853	2.46094	-0.32064	2.46094	0.19821
		0.53203	7.06261	2.28047	-0.55273	1.78047	0.62968	2.48047	0.21441	2.48047	0.01075
		0.55156	7.06757	2.3	0.41625	1.8	0.27757	2.5	0.1854	2.5	-0.09552
		0.57109	7.16671	2.31953	0.58361	1.81953	0.16741	2.51953	-0.56996	2.51953	-0.12179
		0.59063	7.09037	2.33906	0.19021	1.83906	0.46051	2.53906	-0.51833	2.53906	0.01194
		0.61016	6.77214	2.35859	0.27791	1.85859	0.2697	2.55859	-0.22572	2.55859	0.14448
		0.62969	7.26089	2.37812	0.2847	1.87812	0.48215	2.57813	-0.17458	2.57813	0.03821
		0.64922	6.86136	2.39766	-0.02841	1.89766	-0.11142	2.59766	-0.6875	2.59766	-0.14926
		0.66875	6.38252	2.41719	-0.42242	1.91719	0.58443	2.61719	-0.15294	2.61719	-0.01552
		0.68828	6.46778			1.93672	0.87802	2.63672	-0.5857	2.63672	-0.4418
		0.70781	6.71364			1.95625	0.44428	2.65625	-0.2926	2.65625	0.33195
		0.72734	7.04179			1.97578	0.33412	2.67578	-0.72487	2.67578	-0.17553
		0.74688	7.20735			1.99531	0.30511	2.69531	-0.51292	2.69531	-0.4418
		0.76641	6.40532			2.01484	0.03316	2.71484	0.18294	2.71484	-0.14806
		0.78594	6.48959			2.03437	-0.077	2.73438	0.23457	2.73438	-0.57434
		0.80547	6.25265			2.05391	-0.10651	2.75391	-0.60144	2.75391	-0.2806
		0.825	6.01571			2.07344	0.02578	2.77344	-0.22867	2.77344	-0.46807
		0.84453	6.58377			2.09297	-0.24617	2.79297	0.46767	2.79297	-0.41314
		0.86406	6.50744			2.1125	0.45018	2.8125	0.19622	2.8125	0.0394
		0.88359	6.10989			2.13203	-0.06323	2.83203	0.00541	2.83203	-0.14687
		0.90313	6.67795			2.15156	-0.17339	2.85156	0.05655	2.85156	-0.25433
		0.92266	6.68291			2.17109	-0.28354	2.87109	0.18786	2.87109	-0.2806
		0.94219	7.01007			2.19062	0.00906	2.89063	0.39981	2.89063	0.09433
		0.96172	7.49882			2.21016	-0.4237	2.91016	0.28965	2.91016	-0.09194
		0.98125	6.6958			2.22969	0.19102	2.92969	-0.06196	2.92969	0.4418
		1.00078	6.62045			2.24922	0.72656	2.94922	0.23015	2.94922	-0.06567
		1.02031	6.70571			2.26875	0.29281	2.96875	0.20064	2.96875	0.22926
		1.03984	6.95257			2.28828	0.18266	2.98828	-0.63537	2.98828	0.523
		1.05938	6.14955			2.30781	0.31396	3.00781	0.14065	3.00781	-0.06448
		1.07891	6.3161			2.32734	0.36461	3.02734	0.03049	3.02734	0.31045
		1.09844	6.72356			2.34687	0.09315	3.04688	0.08163	3.04688	0.20418
		1.11797	6.80783			2.36641	0.22495	3.06641	0.13278	3.06641	0.49673
		1.1375	7.78136			2.38594	-0.2083	3.08594	0.02213	3.08594	0.15045
		1.15703	7.22024			2.40547	-0.07651	3.10547	0.15343
		1.17656	6.17631			2.425	0.69951	3.125	0.04328
		1.19609	7.14886			2.44453	0.83081	3.14453	0.41653
		1.21563	6.02662			2.46406	-0.1665	3.16406	-0.25867
		1.23516	5.78967			2.48359	-0.11536	3.18359	-0.61127
		1.25469	5.63304			2.50312	0.01595	3.20313	-0.23753
		1.27422	5.637			2.52266	-0.0947	3.22266	-0.02606
		1.29375	5.80256			2.54219	-0.04356	3.24219	-0.21687
		1.31328	6.58774			2.56172	-0.07405	3.26172	-0.08956
		1.33281	6.13567			2.58125	-0.26535	3.28125	-0.12651
		1.35234	5.65485			2.60078	0.02726	3.30078	-0.06491
		1.37188	6.5114			2.62031	-0.2442	3.32031	-0.09491
		1.39141	6.06726			2.63984	-0.2742	3.33984	-0.52816
		1.41094	1.79539			2.65937	-0.06274	3.35938	-0.96092
		1.43047	-0.05552			2.67891	-0.3342	3.37891	0.1377
		1.45	-0.21216			2.69844	-0.28354	3.39844	-0.29555
		1.46953	-0.53039			2.71797	0.49247	3.41797	-0.4062
		1.48906	-0.12293			2.7375	0.05922	3.4375	-0.75831
		1.50859	-0.44117			2.75703	0.27068	3.45703	-0.6275
		1.52813	-0.5978			2.77656	-0.08143	3.47656	-0.25425
		1.54766	0.05254			2.79609	0.04939	3.49609	-0.52669
		1.56719	-0.42729			2.81562	-0.30272	3.51563	-0.39538
		1.58672	-0.82582			2.83516	-0.65581	3.53516	-0.74798
		1.60625	-0.82086			2.85469	-0.36321	3.55469	-0.21343
		1.62578	-0.4947			2.87422	-0.15175	3.57422	0.23998
		1.64531	0.23595			2.89375	-0.1011	3.59375	-0.43522
		1.66484	0.07931			2.91328	0.03021	3.61328	-0.30391
		1.68438	-0.64242			2.93281	0.08086	3.63281	-0.33391
		1.70391	-0.55815			2.95234	-0.11093	3.65234	-0.12245
		1.72344	-0.55319			2.97187	0.01988	3.67188	-0.2331
		1.74297	-0.79013			2.99141	-0.41288	3.69141	-0.50505
		1.7625	0.10112			3.01094	-0.04012	3.71094	-0.05213
		1.78203	0.26767			3.03047	-0.39321	3.73047	-0.16278
		1.80156	-1.09944			3.05	0.22151	3.75	-0.67668
		1.82109	-0.04659			3.06953	0.27216	3.76953	0.3408
		1.84062	0.44216			3.08906	-0.08093	3.78906	-0.49521
		1.86016	-0.19927			3.10859	-0.19158	3.80859	-0.92846
		1.87969	-0.2756			3.12812	0.01988	3.82813	0.00836
		1.89922	-0.18935			3.14766	0.63459	3.84766	-0.18294
		1.91875	0.1378			3.16719	0.1202	3.86719	-0.37473
		1.93828	-0.50263			3.18672	-0.15175	3.88672	-0.08262
		1.95781	-0.82086			3.20625	0.30167	3.90625	-0.11311
		1.97734	-0.97849			3.22578	0.27118	3.92578	-0.54636
		1.99687	-0.89324			3.24531	0.16003	3.94531	-0.25425
		2.01641	-0.32418			3.26484	0.29183	3.96484	0.19917
		2.03594	-0.88431			3.28437	-0.22306	3.98438	-0.39588
		2.05547	-1.12125			3.30391	0.39166	4.00391	0.21884
		2.075	-0.31129			3.32344	-0.12273	4.02344	-0.69881
		2.09453	-0.38664			3.34297	-0.07257	4.04297	-0.72881
		2.11406	-0.22009			3.3625	-0.18371	4.0625	0.12737
		2.13359	-1.02311			3.38203	0.02824	4.08203	-0.06442
		2.15312	-0.29246			3.40156	-0.32534	4.10156	-0.33637
		2.17266	-0.28849			3.42109	-0.11339	4.12109	-0.6093
		2.19219	-0.36483			3.44062	-0.22453	4.14063	-0.72045
		2.21172	-0.27858			3.46016	-0.33616	4.16016	-0.18638
		2.23125	-0.27461			3.47969	-0.20535	4.17969	0.10573
		2.25078	-0.02875			3.49922	0.32871	4.19922	-0.24736
		2.27031	-0.42629			3.51875	0.62033	4.21875	0.20605
		2.28984	0.14177			3.53828	0.10594	4.23828	0.01426
		2.30937	0.30832			3.55781	0.23724	4.25781	-0.50013
		2.32891	-0.2528			3.57734	0.28691	4.27734	-0.53062
		2.34844	-0.57005			3.59687	0.01447	4.29688	-0.31916
		2.36797	-0.64638					4.31641	-0.51144
		2.3875	-0.31923
		2.40703	-0.39556
		2.42656	-0.23
		2.44609	0.01685
		2.46562	-0.38267
		2.48516	-0.21612
		2.50469	0.02974
		2.52422	-0.69099
		2.54375	-0.36384
		2.56328	-0.44017
		2.58281	-0.27362
		2.60234	-0.02776
		2.62187	-0.34599
		2.64141	-0.26073
		2.66094	0.30832
		2.68047	-0.00991
		2.7	0.15664
		2.71953	1.20949
		2.73906	-0.15763
		2.75859	0.16953
		2.77812	-0.14871
		2.79766	-0.22504
		2.81719	0.50561
		2.83672	0.59086
		2.85625	0.67612
		2.87578	0.51849
		2.89531	0.44216
		2.91484	0.68901
		2.93437	0.61267
		2.95391	0.45703
		2.97344	-0.66819
		2.99297	0.38466
		3.0125	0.30931
		3.03203	-0.00892
		3.05156	-0.08526
		3.07109	0.4828
		3.09062	-0.23793
		3.11016	-0.07237
		3.12969	0.01289
		3.14922	-0.54724
		3.16875	0.02181
		3.18828	-0.05453
		3.20781	-0.29147
		3.22734	-0.12591
		3.24687	-0.36384
		3.26641	-0.11698
		3.28594	0.37078
		3.30547	-0.26966
		3.325	-0.1844
		3.34453	0.22306
		3.36406	0.14772
		3.38359	-0.49371
		3.40312	0.23694
		3.42266	-0.2419
		3.44219	0.64936
		3.46172	0.33112
		3.48125	-0.87341
		3.50078	-0.30535
		3.52031	-0.13879
		3.53984	0.10707
		3.55937	-0.29147
		3.57891	-0.5294
		3.59844	-0.76634
		3.61797	-0.84268
		3.6375	-0.43522
		3.65703	-0.99535
		3.67656	-0.5066
		3.69609	-0.42134
		3.71562	0.30832
		3.73516	-0.73561
		3.75469	-0.97255
		3.77422	-0.64539
		3.79375	-0.56013
		3.81328	-0.63647
		3.83281	-0.79311
		3.85234	-0.38565
		3.87187	-0.30039
		3.89141	-0.37673
		3.91094	-0.21116
		3.93047	-0.4481
		3.95	-0.68505
		3.96953	0.12392
		3.98906	-0.19431
		4.00859	-1.15595
		4.02813	-0.9091

## Sheet: Fig. S3
Fig. S3
Vbias (V)	Resistance (Ω) for Device A	Device B	Device C	Device D	Vbias (V)	Resistance (Ω) for Device E	Vbias (V)	Resistance (Ω) for Device F
-1.5	20807.6	30093.6	82127.7	75430.5	-1.5	182568	-1.5	504159
-1.48	20848	30389.8	86178.3	78814.5	-1.485	189894	-1.485	530981
-1.46	20888.2	30687	90623.9	82577.9	-1.47	197474	-1.47	558745
-1.44	20927.2	30985.3	95524	86774.9	-1.455	205428	-1.455	587365
-1.42	20965.8	31285.1	100905	91481.5	-1.44	213833	-1.44	616749
-1.4	21003.5	31585.1	106831	96790.9	-1.425	222902	-1.425	646925
-1.38	21040.4	31885.2	113323	102782	-1.41	232668	-1.41	678033
-1.36	21076.8	32187.5	120442	109603	-1.395	243417	-1.395	710411
-1.34	21113.7	32492.9	128207	117434	-1.38	255458	-1.38	744396
-1.32	21148.5	32796.3	136512	126379	-1.365	269017	-1.365	780836
-1.3	21182.7	33101.5	145308	136682	-1.35	284579	-1.35	820102
-1.28	21215.9	33406.6	154432	148548	-1.335	302671	-1.335	864126
-1.26	21248.2	33711.7	163803	162213	-1.32	324125	-1.32	914124
-1.24	21279.8	34018	173282	177857	-1.305	349669	-1.305	971883
-1.22	21310.6	34324.7	182809	195627	-1.29	380674	-1.29	1040150
-1.2	21339.7	34631.5	192285	215573	-1.275	419155	-1.275	1122260
-1.18	21368.1	34938.4	201678	237690	-1.26	467248	-1.26	1222930
-1.16	21396.8	35248.2	210936	261960	-1.245	528637	-1.245	1349090
-1.14	21422.8	35554	219946	288011	-1.23	608337	-1.23	1509950
-1.12	21447.7	35859.9	228707	315648	-1.215	714010	-1.215	1720110
-1.1	21470.9	36163.2	237181	344542	-1.2	854098	-1.2	1998780
-1.08	21494.6	36474.8	245416	374504	-1.185	1043130	-1.185	2379520
-1.06	21514.1	36773	253254	404889	-1.17	1294950	-1.17	2910270
-1.04	21532.1	37069.3	260885	435667	-1.155	1629010	-1.155	3655090
-1.02	21547.9	37361.6	268269	466572	-1.14	2066260	-1.14	4705940
-1	21561.4	37649.5	275419	497476	-1.125	2617460	-1.125	6169060
-0.98	21573.2	37935.2	282372	528389	-1.11	3292330	-1.11	8154400
-0.96	21580.4	38211.6	289106	559011	-1.095	4072430	-1.095	10733000
-0.94	21583.9	38480.3	295657	589435	-1.08	4945300	-1.08	13883000
-0.92	21583.7	38743.3	302055	619776	-1.065	5894500	-1.065	17568800
-0.9	21578.8	38998.4	308335	649952	-1.05	6906090	-1.05	21707800
-0.88	21569.4	39246.2	314490	680034	-1.035	7976470	-1.035	26287400
-0.86	21554.4	39485.8	320515	710031	-1.02	9084780	-1.02	31243300
-0.84	21533.8	39718.2	326403	739936	-1.005	10235400	-1.005	36518600
-0.82	21507.3	39942	332158	769667	-0.99	11409400	-0.99	42161100
-0.8	21476	40162.6	337795	799386	-0.975	12615000	-0.975	47951000
-0.78	21436.4	40370.3	343192	828604	-0.96	13836700	-0.96	53955600
-0.76	21389.8	40567.9	348358	857345	-0.945	15077800	-0.945	60169700
-0.74	21340.5	40758.2	353313	885618	-0.93	16343800	-0.93	66582800
-0.72	21281.8	40939.5	358045	913284	-0.915	17621100	-0.915	73153100
-0.7	21216.9	41109.8	362528	940272	-0.9	18914100	-0.9	79913100
-0.68	21146.7	41268.1	366771	966579	-0.885	20236000	-0.885	86884200
-0.66	21071.4	41411.4	370772	992187	-0.87	21564500	-0.87	93998600
-0.64	20991.8	41536.9	374548	1017130	-0.855	22909400	-0.855	101338000
-0.62	20908.7	41640.2	378094	1041460	-0.84	24269200	-0.84	108859000
-0.6	20822.4	41715.3	381434	1065180	-0.825	25658200	-0.825	116563000
-0.58	20733.7	41757.1	384540	1088340	-0.81	27053800	-0.81	118091000
-0.56	20643.4	41760	387437	1110960	-0.795	28459900	-0.795	136249000
-0.54	20555	41724.4	390161	1133260	-0.78	29886500	-0.78	144743000
-0.52	20462.6	41631.9	392540	1154520	-0.765	31305500	-0.765	153305000
-0.5	20369.6	41485.6	394587	1174750	-0.75	32728500	-0.75	161986000
-0.48	20275.4	41282.3	396199	1193470	-0.735	34153600	-0.735	171132000
-0.46	20178.6	41022	397255	1210080	-0.72	35582000	-0.72	179941000
-0.44	20082.8	40715.9	397717	1224240	-0.705	36985700	-0.705	189141000
-0.42	19981	40358.3	397322	1234770	-0.69	38381600	-0.69	198341000
-0.4	19874.3	39962.8	396012	1241190	-0.675	39758500	-0.675	207629000
-0.38	19762.2	39540.7	393733	1243090	-0.66	41128400	-0.66	217099000
-0.36	19643.3	39101.4	390448	1240220	-0.645	42464100	-0.645	226213000
-0.34	19517.8	38657.6	386210	1232750	-0.63	43772200	-0.63	235918000
-0.32	19389.7	38225	381187	1221390	-0.615	45066600	-0.615	245090000
-0.3	19253.3	37795.4	375414	1206510	-0.6	46317900	-0.6	254628000
-0.28	19113.2	37374.5	369130	1189320	-0.585	47534400	-0.585	264068000
-0.26	18972.5	36954.1	362555	1171000	-0.57	48727200	-0.57	272675000
-0.24	18834.1	36518.6	355843	1152630	-0.555	49867500	-0.555	282065000
-0.22	18702.7	36049.7	349136	1135000	-0.54	50969100	-0.54	291098000
-0.2	18582.3	35523.8	342380	1118130	-0.525	52035900	-0.525	299888000
-0.18	18478.8	34927.5	335358	1100950	-0.51	53042800	-0.51	307060000
-0.16	18389.5	34243.1	327542	1080940	-0.495	54011900	-0.495	315686000
-0.14	18333	33507.6	318687	1056280	-0.48	54911300	-0.48	321613000
-0.12	18314.6	32755.6	308461	1024820	-0.465	55750100	-0.465	329127000
-0.1	18340.7	32053.4	297017	986337	-0.45	56540700	-0.45	335893000
-0.08	18427.9	31507.6	285262	943761	-0.435	57253700	-0.435	341015000
-0.06	18591.9	31259	275236	904303	-0.42	57910900	-0.42	347935000
-0.04	18854.8	31520.9	270850	883197	-0.405	58482200	-0.405	351535000
-0.02	19166.8	32536.6	279102	907523	-0.39	58979900	-0.39	357713000
-0.01	19351.2	33136.1	291651	947019	-0.375	59411500	-0.375	359962000
0.01	19283.5	32567.4	281628	914271	-0.36	59751700	-0.36	365598000
0.02	19232.5	31910.5	266476	863116	-0.345	60024600	-0.345	366934000
0.04	18833.4	30541.8	252419	823728	-0.33	60198000	-0.33	371805000
0.06	18573.8	30183.7	254612	838084	-0.315	60287400	-0.315	373503000
0.08	18414.8	30320.6	263045	872165	-0.3	60299600	-0.3	377316000
0.1	18336.1	30757.5	274253	913695	-0.285	60198800	-0.285	377542000
0.12	18311.4	31373.2	286399	956732	-0.27	59991200	-0.27	379885000
0.14	18326.1	32093.6	298568	998296	-0.255	59668000	-0.255	378775000
0.16	18374	32872	310270	1037050	-0.24	59219300	-0.24	379105000
0.18	18443.4	33665.6	321111	1071520	-0.225	58647900	-0.225	375918000
0.2	18531.1	34449.6	330948	1101490	-0.21	57914300	-0.21	371505000
0.22	18627.4	35195.7	339623	1126570	-0.195	57032000	-0.195	367928000
0.24	18741.7	35908.3	347295	1147410	-0.18	55991500	-0.18	361454000
0.26	18865.6	36567.5	353942	1164070	-0.165	54822300	-0.165	353827000
0.28	18997.8	37166.9	359673	1176970	-0.15	53487800	-0.15	347856000
0.3	19136.9	37704.3	364618	1186610	-0.135	52020400	-0.135	339289000
0.32	19281.8	38180.3	368895	1193410	-0.12	50447200	-0.12	330890000
0.34	19431.8	38599.9	372620	1197710	-0.105	48825700	-0.105	324074000
0.36	19585.2	38968.1	375850	1199670	-0.09	47169600	-0.075	334061000
0.38	19740	39290.2	378579	1199370	-0.075	45631000	-0.06	317822000
0.4	19894.5	39574.9	380857	1196910	-0.06	44327000	-0.045	320071000
0.42	20045.7	39825.6	382645	1192260	-0.045	43602600	-0.03	393233000
0.44	20191.8	40047.8	383943	1185490	-0.03	44110600	0.03	325724000
0.46	20330.8	40245.2	384784	1176720	-0.015	46746500	0.045	300153000
0.48	20459.7	40416	385129	1165910	-0.01	48062500	0.06	292176000
0.5	20577.4	40561.6	385000	1153200	0.01	48651400	0.075	298493000
0.52	20683.8	40683.4	384436	1138720	0.015	47440800	0.09	297438000
0.54	20778.3	40779.4	383435	1122510	0.03	45066100	0.105	308029000
0.56	20862.1	40851	382009	1104720	0.045	44750400	0.12	313486000
0.58	20935.7	40898.2	380209	1085400	0.06	45572500	0.135	322545000
0.6	21002.6	40925.5	378080	1064850	0.075	47049600	0.15	330670000
0.62	21057.2	40919.7	375470	1042500	0.09	48736400	0.165	337534000
0.64	21108.1	40897	372563	1019120	0.105	50381600	0.18	344372000
0.66	21153.7	40851.4	369318	994497	0.12	51909300	0.195	350866000
0.68	21195.3	40785.2	365727	968751	0.135	53225300	0.21	355751000
0.7	21233.7	40698.4	361812	941952	0.15	54287500	0.225	358256000
0.72	21269.8	40592.6	357582	914211	0.165	55164500	0.24	362659000
0.74	21302.2	40463.9	352997	885427	0.18	55877700	0.255	364083000
0.76	21334	40321.8	348180	856127	0.195	56471100	0.27	366563000
0.78	21366.8	40164.6	343117	826310	0.21	57032000	0.285	366646000
0.8	21398.3	39990.4	337797	795989	0.225	57563000	0.3	367528000
0.82	21428.1	39801.8	332255	765354	0.24	58067100	0.315	366202000
0.84	21456.3	39597.9	326509	734463	0.255	58567500	0.33	366824000
0.86	21481	39377.3	320561	703328	0.27	59030000	0.345	362779000
0.88	21505.2	39148.3	314492	672278	0.285	59418500	0.36	362664000
0.9	21527.2	38907.8	308288	641213	0.3	59734800	0.375	357811000
0.92	21546.4	38656	301934	610101	0.315	59948000	0.39	354282000
0.94	21562.6	38394.4	295463	578960	0.33	60031300	0.405	350492000
0.96	21575.2	38123.6	288824	547787	0.345	59959700	0.42	347142000
0.98	21584.5	37845.1	282025	516594	0.36	59753700	0.435	341193000
1	21590.4	37558.7	275030	485380	0.375	59394200	0.45	337311000
1.02	21592.6	37266.7	267890	454240	0.39	58884800	0.465	329968000
1.04	21591.6	36969.1	260509	423255	0.405	58239800	0.48	325120000
1.06	21586.7	36667.2	252897	392600	0.42	57453400	0.495	317698000
1.08	21579.3	36362.7	245044	362500	0.435	56569400	0.51	310583000
1.1	21568.2	36051	236932	333150	0.45	55597600	0.525	303412000
1.12	21554	35740.4	228530	304864	0.465	54552100	0.54	296188000
1.14	21537	35429.8	219880	277952	0.48	53430500	0.555	288421000
1.16	21517.1	35117.1	210934	252709	0.495	52277100	0.57	280479000
1.18	21494.9	34804.2	201774	229371	0.51	51093500	0.585	272147000
1.2	21470.5	34491.4	192397	208105	0.525	49886300	0.6	263882000
1.22	21444	34178.5	182840	189004	0.54	48660100	0.615	255365000
1.24	21415.2	33867.6	173219	172083	0.555	47411300	0.63	247116000
1.26	21384.8	33558.1	163620	157231	0.57	46163900	0.645	238467000
1.28	21352.7	33249	154157	144291	0.585	44907000	0.66	229738000
1.3	21318.9	32941	144902	133038	0.6	43642700	0.675	221055000
1.32	21283.7	32634.4	136021	123269	0.615	42357100	0.69	212217000
1.34	21245.7	32325.2	127592	114720	0.63	41075200	0.705	203328000
1.36	21208	32020.6	119769	107287	0.645	39781200	0.72	194445000
1.38	21169.2	31718.2	112604	100768	0.66	38466000	0.735	185808000
1.4	21129.2	31416.1	106074	95014	0.675	37150700	0.75	176944000
1.42	21087.8	31115.9	100126	89908.3	0.69	35823300	0.765	168349000
1.44	21045.8	30816.7	94761.4	85371.4	0.705	34476400	0.78	159629000
1.46	21001.3	30515.5	89869.2	81292.4	0.72	33131100	0.795	151197000
1.48	20957.6	30219.2	85474.6	77653.3	0.735	31769500	0.81	142722000
1.5	20913.2	29924.6	81494.3	74369.8	0.75	30416300	0.825	124700000
					0.765	29064100	0.84	122889000
					0.78	27704000	0.855	115002000
					0.795	26360200	0.87	107313000
					0.81	25025100	0.885	99740700
					0.825	23693200	0.9	92349200
					0.84	22382600	0.915	85072900
					0.855	21079700	0.93	78011500
					0.87	19801100	0.945	71143800
					0.885	18537900	0.96	64418500
					0.9	17282700	0.975	57929900
					0.915	16048600	0.99	51650000
					0.93	14831400	1.005	45583700
					0.945	13622600	1.02	39816400
					0.96	12438800	1.035	34328600
					0.975	11274900	1.05	29180400
					0.99	10133100	1.065	24379600
					1.005	9019270	1.08	19999400
					1.02	7933360	1.095	16089400
					1.035	6891810	1.11	12676000
					1.05	5898240	1.125	9838570
					1.065	4955980	1.14	7554660
					1.08	4086470	1.155	5783470
					1.095	3297570	1.17	4460460
					1.11	2607890	1.185	3492200
					1.125	2038900	1.2	2791440
					1.14	1592940	1.215	2289080
					1.155	1258410	1.23	1922350
					1.17	1010820	1.245	1650740
					1.185	828570	1.26	1445400
					1.2	693619	1.275	1286760
					1.215	593573	1.29	1161500
					1.23	517890	1.305	1060830
					1.245	459518	1.32	978058
					1.26	413374	1.335	909032
					1.275	376682	1.35	850469
					1.29	346626	1.365	799976
					1.305	321919	1.38	755589
					1.32	301189	1.395	715802
					1.335	283420	1.41	679756
					1.35	268206	1.425	646576
					1.365	254876	1.44	615395
					1.38	243004	1.455	585850
					1.395	232369	1.47	557717
					1.41	222648	1.485	530765
					1.425	213579	1.5	504982
					1.44	205107
					1.455	196994
					1.47	189263
					1.485	181800
					1.5	174522

## Sheet: Fig. S4
Fig. S4a				Fig. S4b				Fig. S4c				Fig. S4d				Fig. S4e				Fig. S4f				Fig. S4g										Fig. S4h
blue line		red doted line		blue line		red doted line		blue line		red doted line		blue line		red doted line		blue line		red doted line		blue line		red doted line		Device G		red doted line								red dots		blue dots
1/Vbias (1/V)	ln(J/Vbias^2)	1/Vbias (1/V)	ln(J/Vbias^2)	1/Vbias (1/V)	ln(J/Vbias^2)	1/Vbias (1/V)	ln(J/Vbias^2)	1/Vbias (1/V)	ln(J/Vbias^2)	1/Vbias (1/V)	ln(J/Vbias^2)	1/Vbias (1/V)	ln(J/Vbias^2)	1/Vbias (1/V)	ln(J/Vbias^2)	1/Vbias (1/V)	ln(J/Vbias^2)	1/Vbias (1/V)	ln(J/Vbias^2)	1/Vbias (1/V)	ln(J/Vbias^2)	1/Vbias (1/V)	ln(J/Vbias^2)	1/Vbias (1/V)	ln(J/Vbias^2)	Device D		Device E		Device F		Device G		d (nm)	qΦB (eV)	d (nm)	qΦB (eV)
100	22.3692	0.5	17.0105	100	21.8451	0.5	16.5197	200	20.3552	6.25	16.9362	100	18.5103	7.14286	15.8917	100	14.536	9.52381	12.2156	33.3333	11.536	5.55556	9.77755	0.92593	-3.95042	1/Vbias (1/V)	ln(J/Vbias^2)	1/Vbias (1/V)	ln(J/Vbias^2)	1/Vbias (1/V)	ln(J/Vbias^2)	1/Vbias (1/V)	ln(J/Vbias^2)	5.5	0.99142	9.2	0.90121
50	21.6787	0.50505	17.0206	50	21.1724	0.50505	16.5298	100	19.6879	6.34384	16.9511	50	17.8747	7.23581	15.9046	66.6667	14.1557	9.61438	12.225	22.2222	11.2123	5.58336	9.78254	0.9009	-2.99532	0.71429	15.8552	0.80321	14.4625	0.79365	13.2914	0.34722	11.2308	6.5	0.90556	10	0.88559
25	21.0065	0.5102	17.0307	25	20.5231	0.5102	16.5399	50	19.05	6.43769	16.9658	25	17.2283	7.32876	15.9174	33.3333	13.5139	9.70494	12.2344	16.6667	10.9516	5.61117	9.78751	0.87719	-2.15264	0.71443	15.8544	0.80336	14.46	0.79381	13.2884	0.34752	11.2229	7.3	0.87799	15.6	0.85997
16.6667	20.6149	0.51546	17.041	16.6667	20.1294	0.51546	16.5502	25	18.411	6.53153	16.9803	16.6667	16.8056	7.42171	15.93	22.2222	13.1155	9.79551	12.2437	13.3333	10.707	5.63897	9.79245	0.8547	-1.40481	0.71458	15.8536	0.80351	14.4574	0.79397	13.2854	0.34781	11.215	8.2	0.85336
12.5	20.3358	0.52083	17.0513	12.5	19.8372	0.52083	16.5605	16.6667	17.9969	6.62538	16.9945	12.5	16.478	7.51466	15.9424	16.6667	12.8096	9.88608	12.2529	11.1111	10.5282	5.66678	9.79737	0.83333	-0.90154	0.71473	15.8528	0.80366	14.4549	0.79413	13.2824	0.3481	11.2071	9.2	0.83318
10	20.117	0.52632	17.0618	10	19.5997	0.52632	16.571	12.5	17.6767	6.71922	17.0086	10	16.2083	7.60761	15.9547	13.3333	12.5546	9.97664	12.262	9.52381	10.3391	5.69458	9.80227	0.81301	-0.35411	0.71488	15.852	0.80381	14.4524	0.79429	13.2794	0.3484	11.1992	10	0.8106
8.33333	19.936	0.53191	17.0724	8.33333	19.3976	0.53191	16.5816	10	17.4118	6.81306	17.0224	8.33333	15.98	7.70056	15.9669	11.1111	12.337	10.0672	12.2711	8.33333	10.188	5.72239	9.80714	0.79365	0.08718	0.71503	15.8512	0.80396	14.4498	0.79445	13.2763	0.34869	11.1913
7.14286	19.7811	0.53763	17.0831	7.14286	19.2207	0.53763	16.5923	8.33333	17.1861	6.90691	17.0361	7.14286	15.7833	7.79351	15.9788	9.52381	12.1497	10.1578	12.28	7.40741	10.0418	5.75019	9.81198	0.77519	0.46798	0.71517	15.8504	0.80411	14.4473	0.7946	13.2733	0.34899	11.1834
6.25	19.6449	0.54348	17.0939	6.25	19.0632	0.54348	16.6031	7.14286	16.9904	7.00075	17.0496	6.25	15.6117	7.88646	15.9907	8.33333	11.9863	10.2483	12.2889	6.66667	9.91151	5.778	9.81681	0.75758	0.78883	0.71532	15.8496	0.80426	14.4448	0.79476	13.2703	0.34928	11.1755
5.55556	19.5234	0.54945	17.1048	5.55556	18.9216	0.54945	16.614	6.25	16.8184	7.09459	17.0629	5.55556	15.4612	7.97941	16.0024	7.40741	11.8435	10.3389	12.2977	6.06061	9.79565	5.80581	9.82161	0.74074	1.08145	0.71547	15.8488	0.80441	14.4422	0.79492	13.2673	0.34958	11.1676
5	19.4133	0.55556	17.1159	5	18.7932	0.55556	16.6251	5.55556	16.6663	7.14286	17.0697	5	15.3283	8.07236	16.014	6.66667	11.7183	10.4295	12.3064	5.55556	9.68859	5.83361	9.82639	0.72464	1.36321	0.71562	15.848	0.80456	14.4397	0.79508	13.2643	0.34987	11.1597
4.54545	19.3128	0.5618	17.127	4.54545	18.6765	0.5618	16.6363	5	16.5307	7.18844	17.0761	4.54545	15.2105	8.16531	16.0254	6.06061	11.607	10.52	12.315	5.12821	9.58986	5.86142	9.83114	0.70922	1.6316	0.71577	15.8472	0.80471	14.4371	0.79524	13.2613	0.35016	11.1518
4.16667	19.2196	0.56818	17.1383	4.16667	18.5694	0.56818	16.6475	4.54545	16.4096	7.28228	17.0891	4.16667	15.1051	8.25826	16.0368	5.55556	11.5071	10.6106	12.3236	4.7619	9.50193	5.88922	9.83588	0.69444	1.92034	0.71591	15.8464	0.80486	14.4346	0.7954	13.2582	0.35046	11.1439
3.84615	19.133	0.57471	17.1498	3.84615	18.4712	0.57471	16.659	4.16667	16.3002	7.37613	17.1019	3.84615	15.0107	8.33333	16.0458	5.12821	11.4165	10.7012	12.3321	4.44444	9.42592	5.91703	9.84059	0.68027	2.25428	0.71606	15.8456	0.805	14.4321	0.79556	13.2552	0.35075	11.136
3.57143	19.0519	0.5814	17.1613	3.57143	18.3808	0.5814	16.6705	3.84615	16.2012	7.46997	17.1145	3.57143	14.9255	8.35121	16.048	4.7619	11.3325	10.7917	12.3406	4.16667	9.34916	5.94483	9.84527	0.66667	2.62938	0.71621	15.8448	0.80515	14.4295	0.79572	13.2522	0.35105	11.1281
3.33333	18.9756	0.58824	17.173	3.33333	18.2975	0.58824	16.6822	3.57143	16.111	7.56381	17.127	3.33333	14.8484	8.44416	16.059	4.44444	11.2543	10.8823	12.3489	3.92157	9.28462	5.97264	9.84994	0.65359	3.02733	0.71636	15.844	0.8053	14.427	0.79588	13.2492	0.35134	11.1202
3.125	18.9035	0.59524	17.1849	3.125	18.2204	0.59524	16.6941	3.33333	16.0284	7.65766	17.1393	3.125	14.7781	8.53711	16.07	4.16667	11.181	10.9729	12.3572	3.7037	9.22067	6.00044	9.85458	0.64103	3.4195	0.7165	15.8432	0.80545	14.4245	0.79603	13.2462	0.35163	11.1123
2.94118	18.8352	0.5996	17.1922	2.94118	18.1488	0.5996	16.7014	3.125	15.9522	7.7515	17.1515	2.94118	14.7139	8.63006	16.0808	3.92157	11.1118	11.0634	12.3654	3.50877	9.16638	6.02825	9.85921	0.62893	3.77682	0.71665	15.8424	0.8056	14.4219	0.79619	13.2431	0.35193	11.1044
2.77778	18.7701	0.60241	17.1968	2.77778	18.0822	0.60241	16.706	2.94118	15.8815	7.84535	17.1635	2.77778	14.6551	8.72301	16.0915	3.7037	11.0468	11.1111	12.3697	3.33333	9.11268	6.05606	9.86381	0.61728	4.08242	0.7168	15.8416	0.80575	14.4194	0.79635	13.2401	0.35222	11.0965
2.63158	18.7082	0.60976	17.209	2.63158	18.0199	0.60976	16.7182	2.77778	15.8157	7.93919	17.1754	2.63158	14.6013	8.81596	16.1021	3.50877	10.9862	11.154	12.3736	3.1746	9.06751	6.06061	9.86456	0.60606	4.32628	0.71695	15.8408	0.8059	14.4169	0.79651	13.2371	0.35252	11.0885
2.5	18.6491	0.61728	17.2212	2.5	17.9614	0.61728	16.7304	2.63158	15.7544	8.03303	17.1872	2.5	14.5521	8.90891	16.1126	3.33333	10.9296	11.2446	12.3817	3.0303	9.01929	6.08386	9.86839	0.59524	4.53735	0.7171	15.84	0.80605	14.4143	0.79667	13.2341	0.35281	11.0807
2.38095	18.5927	0.625	17.2337	2.38095	17.9063	0.625	16.7429	2.5	15.6971	8.12688	17.1988	2.38095	14.5072	9.00186	16.123	3.1746	10.8772	11.3351	12.3897	2.89855	8.98593	6.11167	9.87295	0.5848	4.79941	0.71724	15.8392	0.8062	14.4118	0.79683	13.2311	0.3531	11.0727
2.27273	18.539	0.63291	17.2462	2.27273	17.8542	0.63291	16.7554	2.38095	15.6437	8.22072	17.2103	2.27273	14.4663	9.09481	16.1333	3.0303	10.8293	11.4257	12.3976	2.77778	8.94368	6.13947	9.87749	0.57471	5.15861	0.71739	15.8384	0.80635	14.4092	0.79699	13.228	0.3534	11.0648
2.17391	18.4877	0.64103	17.259	2.17391	17.8048	0.64103	16.7682	2.27273	15.5938	8.31456	17.2216	2.17391	14.4293	9.18776	16.1434	2.89855	10.786	11.5163	12.4055	2.66667	8.91633	6.16728	9.88201	0.56497	5.45953	0.71754	15.8376	0.8065	14.4067	0.79715	13.225	0.35369	11.057
2.08333	18.4388	0.64935	17.2719	2.08333	17.758	0.64935	16.7811	2.17391	15.5471	8.33333	17.2239	2.08333	14.396	9.28071	16.1535	2.77778	10.7469	11.6068	12.4134	2.5641	8.88703	6.19508	9.88651	0.55556	5.7026	0.71769	15.8368	0.80665	14.4042	0.79731	13.222	0.35399	11.049
2	18.3922	0.65789	17.2849	2	17.7136	0.65789	16.7941	2.08333	15.5037	8.40841	17.2328	2	14.3661	9.37366	16.1635	2.66667	10.7121	11.6974	12.4211	2.46914	8.86004	6.22289	9.89099	0.54645	5.92375	0.71784	15.836	0.8068	14.4016	0.79746	13.219	0.35428	11.0412
1.92308	18.3478	0.66667	17.2982	1.92308	17.6714	0.66667	16.8074	2	15.4632	8.50225	17.2439	1.92308	14.3395	9.46661	16.1733	2.5641	10.6815	11.788	12.4289	2.38095	8.83328	6.2507	9.89544	0.53763	6.13662	0.71798	15.8352	0.80695	14.3991	0.79762	13.216	0.35457	11.0332
1.85185	18.3055	0.67568	17.3116	1.85185	17.6313	0.67568	16.8208	1.92308	15.4254	8.5961	17.2549	1.85185	14.3161	9.55956	16.1831	2.46914	10.6548	11.8786	12.4365	2.29885	8.81547	6.2785	9.89988	0.5291	6.33189	0.71813	15.8344	0.8071	14.3966	0.79778	13.2129	0.35487	11.0253
1.78571	18.2651	0.68493	17.3252	1.78571	17.5932	0.68493	16.8344	1.85185	15.3903	8.68994	17.2658	1.78571	14.2957	9.65251	16.1928	2.38095	10.632	11.9691	12.4441	2.22222	8.79301	6.30631	9.9043	0.52083	6.5133	0.71828	15.8336	0.80724	14.394	0.79794	13.2099	0.35516	11.0174
1.72414	18.2265	0.69444	17.339	1.72414	17.5569	0.69444	16.8482	1.78571	15.3576	8.78378	17.2765	1.72414	14.2783	9.74546	16.2024	2.29885	10.6125	12.0597	12.4516	2.15054	8.78223	6.33411	9.9087	0.51282	6.69633	0.71843	15.8328	0.80739	14.3915	0.7981	13.2069	0.35546	11.0095
1.66667	18.1894	0.6992	17.3458	1.66667	17.5223	0.6992	16.855	1.72414	15.3273	8.87763	17.2871	1.66667	14.2635	9.83841	16.2118	2.22222	10.5959	12.1502	12.4591	2.08333	8.76528	6.36192	9.91308	0.50505	6.87027	0.71858	15.832	0.80754	14.3889	0.79826	13.2039	0.35575	11.0016
1.6129	18.1541	0.70423	17.353	1.6129	17.4897	0.70423	16.8622	1.66667	15.299	8.97147	17.2977	1.6129	14.2519	9.93136	16.2213	2.15054	10.5821	12.2408	12.4665	2.0202	8.75761	6.38972	9.91744	0.49751	7.0466	0.71872	15.8311	0.80769	14.3864	0.79842	13.2009	0.35605	10.9937
1.5625	18.1199	0.71429	17.3672	1.5625	17.4585	0.71429	16.8764	1.6129	15.2731	9.06532	17.3081	1.5625	14.2429	10	16.2281	2.08333	10.5711	12.3314	12.4739	1.96078	8.7504	6.41753	9.92178	0.4902	7.22406	0.71887	15.8303	0.80784	14.3839	0.79858	13.1979	0.35634	10.9858
1.51515	18.087	0.72464	17.3816	1.51515	17.4288	0.72464	16.8908	1.5625	15.2492	9.15916	17.3184	1.51515	14.2365	10.0243	16.2306	2.0202	10.5622	12.422	12.4812	1.90476	8.74478	6.44533	9.92611	0.48309	7.41105	0.71902	15.8295	0.80799	14.3813	0.79874	13.1948	0.35663	10.9779
1.47059	18.0552	0.73529	17.3962	1.47059	17.4006	0.73529	16.9054	1.51515	15.2271	9.253	17.3286	1.47059	14.2329	10.1173	16.2398	1.96078	10.5552	12.5125	12.4885	1.85185	8.7407	6.47314	9.93041	0.47619	7.6011	0.71917	15.8287	0.80814	14.3788	0.79889	13.1918	0.35693	10.97
1.42857	18.0243	0.74627	17.411	1.42857	17.3738	0.74627	16.9202	1.47059	15.207	9.34685	17.3387	1.42857	14.232	10.2102	16.2489	1.90476	10.5501	12.6031	12.4957	1.8018	8.73988	6.50095	9.9347	0.46948	7.84339	0.71932	15.8279	0.80829	14.3763	0.79905	13.1888	0.35722	10.9621
1.38889	17.9945	0.75758	17.426	1.38889	17.3482	0.75758	16.9352	1.42857	15.1888	9.44069	17.3486	1.38889	14.2337	10.3032	16.258	1.85185	10.5468	12.6936	12.5029	1.75439	8.74113	6.52875	9.93897	0.46296	8.1293	0.71946	15.8271	0.80844	14.3737	0.79921	13.1858	0.35752	10.9542
1.35135	17.9656	0.76923	17.4413	1.35135	17.324	0.76923	16.9505	1.38889	15.1724	9.53453	17.3585	1.35135	14.2383	10.3961	16.267	1.8018	10.5454	12.7842	12.51	1.7094	8.74531	6.55656	9.94322	0.45662	8.35791	0.71961	15.8263	0.80859	14.3712	0.79937	13.1828	0.35781	10.9463
1.31579	17.9374	0.78125	17.4568	1.31579	17.3008	0.78125	16.966	1.35135	15.1579	9.62838	17.3683	1.31579	14.2453	10.4891	16.2759	1.75439	10.5454	12.8748	12.517	1.66667	8.75083	6.58436	9.94745	0.45045	8.52961	0.71976	15.8255	0.80874	14.3687	0.79953	13.1797	0.3581	10.9384
1.28205	17.9099	0.79365	17.4725	1.28205	17.2787	0.79365	16.9818	1.31579	15.145	9.72222	17.378	1.28205	14.2548	10.582	16.2847	1.7094	10.5471	12.9654	12.5241	1.62602	8.75895	6.61217	9.95166	0.44444	8.65844	0.71991	15.8247	0.80889	14.3661	0.79969	13.1767	0.3584	10.9305
1.25	17.8831	0.7988	17.479	1.25	17.2578	0.7988	16.9882	1.28205	15.1336	9.81607	17.3876	1.25	14.2668	10.675	16.2935	1.66667	10.5503	13.0559	12.531	1.5873	8.76769	6.63997	9.95586	0.4386	8.76935	0.72006	15.8239	0.80904	14.3636	0.79985	13.1737	0.35869	10.9226
1.21951	17.857	0.80645	17.4885	1.21951	17.2378	0.80645	16.9977	1.25	15.124	9.90991	17.3971	1.21951	14.2814	10.7679	16.3021	1.62602	10.5555	13.1465	12.5379	1.55039	8.77979	6.66667	9.95987	0.4329	8.88048	0.7202	15.8231	0.80919	14.3611	0.80001	13.1707	0.35899	10.9147
1.19048	17.8316	0.81967	17.5048	1.19048	17.2188	0.81967	17.014	1.21951	15.1158	10	17.4062	1.19048	14.2985	10.8609	16.3107	1.5873	10.5621	13.237	12.5448	1.51515	8.79409	6.66778	9.96004	0.42735	9.00127	0.72035	15.8223	0.80933	14.3585	0.80017	13.1677	0.35928	10.9068
1.16279	17.8069	0.83333	17.5213	1.16279	17.2009	0.83333	17.0305	1.19048	15.1092	10.0038	17.4066	1.16279	14.3183	10.9538	16.3192	1.55039	10.5706	13.3276	12.5516	1.48148	8.81014	6.69558	9.9642	0.42194	9.13141	0.7205	15.8215	0.80948	14.356	0.80032	13.1646	0.35957	10.8989
1.13636	17.7828	0.84746	17.5381	1.13636	17.1837	0.84746	17.0473	1.16279	15.104	10.0976	17.4159	1.13636	14.3404	11.0468	16.3277	1.51515	10.5813	13.3333	12.552	1.44928	8.82897	6.72339	9.96834	0.41667	9.28509	0.72065	15.8207	0.80963	14.3535	0.80048	13.1616	0.35987	10.891
1.11111	17.7593	0.86207	17.5552	1.11111	17.1674	0.86207	17.0644	1.13636	15.1001	10.1914	17.4252	1.11111	14.3653	11.1397	16.3361	1.48148	10.5936	13.4182	12.5584	1.41844	8.85025	6.7512	9.97247	0.41152	9.44227	0.72079	15.8199	0.80978	14.3509	0.80064	13.1586	0.36016	10.8831
1.08696	17.7364	0.87719	17.5726	1.08696	17.1519	0.87719	17.0818	1.11111	15.0976	10.2853	17.4343	1.08696	14.393	11.2327	16.3444	1.44928	10.608	13.5087	12.5651	1.38889	8.87386	6.779	9.97658	0.4065	9.59059	0.72094	15.8191	0.80993	14.3484	0.8008	13.1556	0.36046	10.8752
1.06383	17.7142	0.89286	17.5903	1.06383	17.1372	0.89286	17.0995	1.08696	15.0964	10.3791	17.4434	1.06383	14.4239	11.3256	16.3526	1.41844	10.6248	13.5993	12.5718	1.36054	8.89868	6.80681	9.98067	0.40161	9.75101	0.72109	15.8183	0.81008	14.3458	0.80096	13.1526	0.36075	10.8673
1.04167	17.6925	0.8984	17.5965	1.04167	17.1232	0.8984	17.1057	1.06383	15.0966	10.473	17.4524	1.04167	14.4582	11.4186	16.3608	1.38889	10.6435	13.6899	12.5784	1.33333	8.92736	6.83461	9.98475	0.39683	9.93114	0.72124	15.8175	0.81023	14.3433	0.80112	13.1495	0.36104	10.8594
1.02041	17.6715	0.90909	17.6083	1.02041	17.11	0.90909	17.1176	1.04167	15.0983	10.5668	17.4613	1.02041	14.4962	11.5115	16.3689	1.36054	10.6649	13.7805	12.585	1.30719	8.95735	6.86242	9.98881	0.39216	10.1217	0.72139	15.8167	0.81038	14.3408	0.80128	13.1465	0.36134	10.8515
1	17.651	0.92593	17.6267	1	17.0974	0.92593	17.1359	1.02041	15.1015	10.6607	17.4702	1	14.5383	11.6045	16.377	1.33333	10.6882	13.871	12.5916	1.28205	8.99112	6.89022	9.99285	0.3876	10.293	0.72153	15.8159	0.81053	14.3382	0.80144	13.1435	0.36163	10.8436
0.98039	17.6311	0.9434	17.6454	0.98039	17.0854	0.9434	17.1546	1	15.1064	10.7545	17.4789	0.98039	14.5848	11.6974	16.3849	1.30719	10.7139	13.9616	12.5981	1.25786	9.02634	6.91803	9.99688	0.38314	10.4278	0.72168	15.8151	0.81068	14.3357	0.8016	13.1405	0.36193	10.8357
0.96154	17.6117	0.96154	17.6644	0.96154	17.074	0.96154	17.1736	0.98039	15.1129	10.8483	17.4876	0.96154	14.6361	11.7904	16.3928	1.28205	10.7424	14.0521	12.6045	1.23457	9.06533	6.94583	10.0009	0.37879	10.5295	0.72183	15.8143	0.81083	14.3332	0.80175	13.1375	0.36222	10.8278
0.9434	17.5929	0.98039	17.6838	0.9434	17.0631	0.98039	17.1931	0.96154	15.1214	10.9422	17.4962	0.9434	14.6922	11.8833	16.4007	1.25786	10.7731	14.1427	12.611	1.21212	9.18197	6.97364	10.0049	0.37453	10.6022	0.72198	15.8135	0.81098	14.3306	0.80191	13.1344	0.36252	10.8199
0.92593	17.5746	0.998	17.7017	0.92593	17.0528	0.998	17.2109	0.9434	15.132	11.036	17.5048	0.92593	14.7533	11.9763	16.4085	1.23457	10.8064	14.2333	12.6174	1.19048	9.17858	7.00145	10.0089	0.37037	10.6658	0.72213	15.8127	0.81113	14.3281	0.80207	13.1314	0.36281	10.812
0.90909	17.5567	1	17.7036	0.90909	17.043	1	17.2129	0.92593	15.1449	11.1299	17.5132	0.90909	14.8194	12.0692	16.4162	1.21212	10.8427	14.3239	12.6237	1.16959	9.22722	7.02925	10.0128	0.3663	10.7123	0.72227	15.8119	0.81128	14.3255	0.80223	13.1284	0.3631	10.8041
0.89286	17.5394	1.02041	17.7239	0.89286	17.0337	1.02041	17.2331	0.90909	15.1602	11.2237	17.5216	0.89286	14.8901	12.1622	16.4239	1.19048	10.8816	14.4144	12.63	1.14943	9.27902	7.05706	10.0168	0.36232	10.791	0.72242	15.8111	0.81143	14.323	0.80239	13.1254	0.3634	10.7962
0.87719	17.5225	1.04167	17.7445	0.87719	17.0247	1.04167	17.2537	0.89286	15.1783	11.3176	17.53	0.87719	14.9648	12.2551	16.4315	1.16959	10.9239	14.505	12.6363	1.12994	9.3351	7.08486	10.0207	0.35842	10.8871	0.72257	15.8103	0.81157	14.3205	0.80255	13.1224	0.36369	10.7883
0.86207	17.506	1.06383	17.7655	0.86207	17.0162	1.06383	17.2747	0.87719	15.1991	11.4114	17.5382	0.86207	15.0426	12.3481	16.4391	1.14943	10.969	14.5955	12.6425	1.11111	9.39529	7.11267	10.0246	0.35461	11.0026	0.72272	15.8095	0.81172	14.3179	0.80271	13.1194	0.36399	10.7804
0.84746	17.4899	1.08696	17.787	0.84746	17.008	1.08696	17.2962	0.86207	15.2233	11.5053	17.5464	0.84746	15.1224	12.441	16.4465	1.12994	11.0179	14.6861	12.6487	1.0929	9.46083	7.14047	10.0285	0.35088	11.1509	0.72287	15.8087	0.81187	14.3154	0.80287	13.1163	0.36428	10.7725
0.83333	17.4743	1.0976	17.7968	0.83333	17.0002	1.0976	17.306	0.84746	15.2506	11.5991	17.5545	0.83333	15.2029	12.5	16.4513	1.11111	11.0712	14.7767	12.6548	1.07527	9.53122	7.16828	10.0324	0.34722	11.309	0.72301	15.8079	0.81202	14.3129	0.80303	13.1133	0.36457	10.7646
0.81967	17.459	1.11111	17.809	0.81967	16.9928	1.11111	17.3182	0.83333	15.2814	11.6929	17.5626	0.81967	15.2827	12.534	16.454	1.0929	11.1287	14.8673	12.6609	1.0582	9.60738	7.19608	10.0363	0.34364	11.4648	0.72316	15.8071	0.81217	14.3103	0.80318	13.1103	0.36487	10.7567
0.80645	17.4441	1.13636	17.8315	0.80645	16.9857	1.13636	17.3407	0.81967	15.3158	11.7868	17.5706	0.80645	15.3602	12.6269	16.4614	1.07527	11.1913	14.9578	12.667	1.04167	9.69093	7.22389	10.0401	0.34014	11.6045	0.72331	15.8062	0.81232	14.3078	0.80334	13.1073	0.36516	10.7488
0.79365	17.4295	1.16279	17.8545	0.79365	16.9789	1.16279	17.3637	0.80645	15.3536	11.8806	17.5785	0.79365	15.4344	12.7199	16.4687	1.0582	11.2604	15.0484	12.673	1.02564	9.7816	7.2517	10.044	0.3367	11.73	0.72346	15.8054	0.81247	14.3053	0.8035	13.1043	0.36546	10.7409
0.78125	17.4152	1.19048	17.878	0.78125	16.9724	1.19048	17.3872	0.79365	15.3946	11.9745	17.5864	0.78125	15.5046	12.8128	16.476	1.04167	11.3355	15.1389	12.679	1.0101	9.88107	7.2795	10.0478	0.33333	11.8226	0.72361	15.8046	0.81262	14.3027	0.80366	13.1012	0.36575	10.733
0.76923	17.4013	1.1972	17.8836	0.76923	16.9662	1.1972	17.3928	0.78125	15.4384	12.0683	17.5942	0.76923	15.5703	12.9058	16.4832	1.02564	11.4183	15.2295	12.685	0.99502	9.99097	7.30731	10.0516			0.72375	15.8038	0.81277	14.3002	0.80382	13.0982	0.36604	10.7251
0.75758	17.3877	1.21951	17.9021	0.75758	16.9603	1.21951	17.4113	0.76923	15.4848	12.1622	17.6019	0.75758	15.6313	12.9987	16.4904	1.0101	11.5098	15.3201	12.6909	0.98039	10.1114	7.33511	10.0554			0.7239	15.803	0.81292	14.2977	0.80398	13.0952	0.36634	10.7172
0.74627	17.3744	1.25	17.9268	0.74627	16.9548	1.25	17.436	0.75758	15.5328	12.256	17.6096	0.74627	15.6881	13.0917	16.4975	0.99502	11.6112	15.4107	12.6968	0.96618	10.2451	7.36292	10.0592			0.72405	15.8022	0.81307	14.2951	0.80414	13.0922	0.36663	10.7093
0.73529	17.3614	1.28205	17.9521	0.73529	16.9494	1.28205	17.4613	0.74627	15.5818	12.3498	17.6172	0.73529	15.7403	13.1846	16.5046	0.98039	11.7246	15.5012	12.7027	0.95238	10.3932	7.39072	10.063			0.7242	15.8014	0.81322	14.2926	0.8043	13.0892	0.36693	10.7014
0.72464	17.3486	1.2968	17.9636	0.72464	16.9443	1.2968	17.4728	0.73529	15.6302	12.4437	17.6248	0.72464	15.7884	13.2776	16.5116	0.96618	11.8508	15.5918	12.7085	0.93897	10.5588	7.40741	10.0652			0.72435	15.8006	0.81337	14.29	0.80446	13.0861	0.36722	10.6935
0.71429	17.3361	1.31579	17.9781	0.71429	16.9395	1.31579	17.4873	0.72464	15.6773	12.5	17.6293	0.71429	15.8328	13.3705	16.5186	0.95238	11.9921	15.6823	12.7143	0.92593	10.7428	7.41853	10.0667			0.72449	15.7998	0.81352	14.2875	0.80461	13.0831	0.36751	10.6856
0.70423	17.3239	1.35135	18.0048	0.70423	16.9349	1.35135	17.514	0.71429	15.7226	12.5375	17.6323	0.70423	15.8738	13.4635	16.5255	0.93897	12.1519	15.7729	12.7201	0.91324	10.9466	7.44634	10.0705			0.72464	15.799	0.81367	14.285	0.80477	13.0801	0.36781	10.6777
0.69444	17.3119	1.38889	18.0322	0.69444	16.9306	1.38889	17.5414	0.70423	15.7662	12.6314	17.6398	0.69444	15.9116	13.5564	16.5324	0.92593	12.3309	15.8635	12.7258	0.9009	11.1714	7.47414	10.0742			0.72479	15.7982	0.81381	14.2824	0.80493	13.0771	0.3681	10.6698
0.68493	17.3002	1.3964	18.0375	0.68493	16.9266	1.3964	17.5467	0.69444	15.8073	12.7252	17.6472	0.68493	15.9468	13.6494	16.5392	0.91324	12.5316	15.9541	12.7315	0.88889	11.4114	7.50195	10.0779			0.72494	15.7974	0.81396	14.2799	0.80509	13.0741	0.3684	10.6619
0.67568	17.2887	1.42857	18.0603	0.67568	16.9228	1.42857	17.5695	0.68493	15.8465	12.8191	17.6545	0.67568	15.979	13.7423	16.546	0.9009	12.7526	16.0446	12.7371	0.87719	11.6623	7.52975	10.0816			0.72508	15.7966	0.81411	14.2774	0.80525	13.071	0.36869	10.654
0.66667	17.2774	1.47059	18.0893	0.66667	16.9191	1.47059	17.5985	0.67568	15.883	12.9129	17.6618	0.66667	16.0087	13.8353	16.5528	0.88889	12.9853	16.1352	12.7428	0.8658	11.9164	7.55756	10.0853			0.72523	15.7958	0.81426	14.2748	0.80541	13.068	0.36899	10.6461
0.65789	17.2663	1.496	18.1064	0.65789	16.9157	1.496	17.6156	0.66667	15.9173	13.0068	17.6691	0.65789	16.0363	13.9282	16.5595	0.87719	13.2189	16.2258	12.7484	0.8547	12.1633	7.58536	10.089			0.72538	15.795	0.81441	14.2723	0.80557	13.065	0.36928	10.6382
0.64935	17.2555	1.51515	18.1192	0.64935	16.9125	1.51515	17.6284	0.65789	15.9496	13.1006	17.6763	0.64935	16.0617	14.0212	16.5661	0.8658	13.4416	16.3163	12.7539	0.84388	12.3952	7.61317	10.0926			0.72553	15.7942	0.81456	14.2698	0.80573	13.062	0.36957	10.6303
0.64103	17.2448	1.5625	18.1499	0.64103	16.9095	1.5625	17.6592	0.64935	15.98	13.1944	17.6834	0.64103	16.0853	14.1141	16.5727	0.8547	13.6478	16.4069	12.7595	0.83333	12.6066	7.64097	10.0963			0.72568	15.7934	0.81471	14.2672	0.80589	13.059	0.36987	10.6224
0.63291	17.2343	1.5956	18.1709	0.63291	16.9067	1.5956	17.6801	0.64103	16.0083	13.2883	17.6905	0.63291	16.1071	14.2071	16.5793	0.84388	13.8338	16.4975	12.765	0.82305	12.7926	7.66878	10.0999			0.72582	15.7926	0.81486	14.2647	0.80604	13.056	0.37016	10.6145
0.625	17.224	1.6129	18.1817	0.625	16.9041	1.6129	17.6909	0.63291	16.0349	13.3821	17.6975	0.625	16.1274	14.3	16.5858	0.83333	13.999	16.588	12.7705	0.81301	12.955	7.69659	10.1035			0.72597	15.7918	0.81501	14.2621	0.8062	13.0529	0.37046	10.6066
0.61728	17.2139	1.66667	18.2145	0.61728	16.9016	1.66667	17.7237	0.625	16.0598	13.476	17.7045	0.61728	16.146	14.393	16.5923	0.82305	14.1424	16.6667	12.7752	0.80321	13.0952	7.72439	10.1071			0.72612	15.791	0.81516	14.2596	0.80636	13.0499	0.37075	10.5987
0.60976	17.2039	1.6952	18.2314	0.60976	16.8992	1.6952	17.7407	0.61728	16.0829	13.5698	17.7115	0.60976	16.1633	14.4859	16.5987	0.81301	14.2665	16.6786	12.7759	0.79365	13.216	7.7522	10.1107			0.72627	15.7902	0.81531	14.2571	0.80652	13.0469	0.37104	10.5908
0.60241	17.1941	1.72414	18.2484	0.60241	16.8971	1.72414	17.7576	0.60976	16.1048	13.6637	17.7184	0.60241	16.1794	14.5789	16.6051	0.80321	14.374	16.7691	12.7813	0.78431	13.3204	7.78	10.1143			0.72642	15.7894	0.81546	14.2545	0.80668	13.0439	0.37134	10.5829
0.59524	17.1845	1.78571	18.2835	0.59524	16.8951	1.78571	17.7927	0.60241	16.1252	13.7575	17.7252	0.59524	16.1944	14.6718	16.6115	0.79365	14.4678	16.8597	12.7867	0.77519	13.4112	7.80781	10.1179			0.72656	15.7886	0.81561	14.252	0.80684	13.0409	0.37163	10.575
0.58824	17.1751	1.79479	18.2885	0.58824	16.8931	1.79479	17.7978	0.59524	16.1444	13.8514	17.732	0.58824	16.2082	14.7648	16.6178	0.78431	14.5489	16.9503	12.792	0.76628	13.4903	7.83561	10.1214			0.72671	15.7878	0.81576	14.2495	0.807	13.0378	0.37193	10.5671
0.5814	17.1657	1.85185	18.3198	0.5814	16.8913	1.85185	17.829	0.58824	16.1622	13.9452	17.7387	0.5814	16.221	14.8577	16.6241	0.77519	14.6204	17.0408	12.7974	0.75758	13.5601	7.86342	10.125			0.72686	15.787	0.8159	14.2469	0.80716	13.0348	0.37222	10.5592
0.57471	17.1566	1.89439	18.3425	0.57471	16.8896	1.89439	17.8518	0.5814	16.1789	14.039	17.7455	0.57471	16.2329	14.9507	16.6303	0.76628	14.6828	17.1314	12.8027	0.74906	13.622	7.89122	10.1285			0.72701	15.7862	0.81605	14.2444	0.80732	13.0318	0.37251	10.5512
0.56818	17.1475	1.92308	18.3576	0.56818	16.8879	1.92308	17.8668	0.57471	16.1946	14.1329	17.7521	0.56818	16.2438	15.0436	16.6365	0.75758	14.7379	17.222	12.8079	0.74074	13.6774	7.91903	10.132			0.72716	15.7853	0.8162	14.2418	0.80747	13.0288	0.37281	10.5434
0.5618	17.1387	1.99399	18.3938	0.5618	16.8864	1.99399	17.903	0.56818	16.2093	14.2267	17.7587	0.5618	16.254	15.1366	16.6427	0.74906	14.7874	17.3126	12.8132	0.7326	13.7275	7.94684	10.1355			0.7273	15.7845	0.81635	14.2393	0.80763	13.0258	0.3731	10.5355
0.55556	17.1299	2	18.3968	0.55556	16.885	2	17.906	0.5618	16.223	14.3206	17.7653	0.55556	16.2635	15.2295	16.6488	0.74074	14.8314	17.4031	12.8184	0.72464	13.7737	7.97464	10.139			0.72745	15.7837	0.8165	14.2368	0.80779	13.0228	0.3734	10.5275
0.54945	17.1213	2.08333	18.4376	0.54945	16.8836	2.08333	17.9468	0.55556	16.2359	14.4144	17.7718	0.54945	16.2722	15.3225	16.6549	0.7326	14.8713	17.4937	12.8236	0.71685	13.817	8.00245	10.1425			0.7276	15.7829	0.81665	14.2342	0.80795	13.0197	0.37369	10.5197
0.54348	17.1128	2.09359	18.4425	0.54348	16.8823	2.09359	17.9517	0.54945	16.2479	14.5083	17.7783	0.54348	16.2803	15.4154	16.6609	0.72464	14.9081	17.5843	12.8288	0.70922	13.8579	8.03025	10.146			0.72775	15.7821	0.8168	14.2317	0.80811	13.0167	0.37399	10.5117
0.53763	17.1044	2.17391	18.4802	0.53763	16.881	2.17391	17.9894	0.54348	16.2593	14.6021	17.7848	0.53763	16.2877	15.5084	16.6669	0.71685	14.942	17.6748	12.8339	0.70175	13.8974	8.05806	10.1494			0.7279	15.7813	0.81695	14.2292	0.80827	13.0137	0.37428	10.5038
0.53191	17.0962	2.19319	18.489	0.53191	16.8797	2.19319	17.9982	0.53763	16.2699	14.6959	17.7912	0.53191	16.2946	15.6013	16.6729	0.70922	14.9741	17.7654	12.839	0.69444	13.9364	8.08586	10.1529			0.72804	15.7805	0.8171	14.2266	0.80843	13.0107	0.37457	10.4959
0.52632	17.0881	2.27273	18.5246	0.52632	16.8786	2.27273	18.0338	0.53191	16.2798	14.7898	17.7976	0.52632	16.3011	15.6943	16.6789	0.70175	15.0051	17.8559	12.8441	0.68729	13.9752	8.11367	10.1563			0.72819	15.7797	0.81725	14.2241	0.80859	13.0076	0.37487	10.488
0.52083	17.08	2.29279	18.5334	0.52083	16.8774	2.29279	18.0426	0.52632	16.2891	14.8836	17.8039	0.52083	16.307	15.7872	16.6848	0.69444	15.0351	17.9465	12.8492	0.68027	14.0142	8.14147	10.1597			0.72834	15.7789	0.8174	14.2216	0.80875	13.0046	0.37516	10.4801
0.51546	17.0721	2.38095	18.5711	0.51546	16.8762	2.38095	18.0804	0.52083	16.2979	14.9775	17.8102	0.51546	16.3124	15.8802	16.6906	0.68729	15.0651	18.0371	12.8542	0.6734	14.0535	8.16928	10.1631			0.72849	15.7781	0.81755	14.219	0.8089	13.0016	0.37546	10.4722
0.5102	17.0643	2.39239	18.5759	0.5102	16.8751	2.39239	18.0851	0.51546	16.306	15.0713	17.8164	0.5102	16.3174	15.9731	16.6965	0.68027	15.0949	18.1276	12.8592	0.66667	14.0933	8.19709	10.1665			0.72864	15.7773	0.8177	14.2165	0.80906	12.9986	0.37575	10.4643
0.50505	17.0566	2.49199	18.6167	0.50505	16.874	2.49199	18.1259	0.5102	16.3139	15.1652	17.8226	0.50505	16.322	16.0661	16.7023	0.6734	15.1249	18.2182	12.8642			8.22489	10.1699			0.72878	15.7765	0.81785	14.214	0.80922	12.9956	0.37604	10.4564
0.5	17.049	2.5	18.6199	0.5	16.8728	2.5	18.1291	0.50505	16.3211	15.259	17.8288	0.5	16.3262	16.159	16.708	0.66667	15.1557	18.3088	12.8691			8.2527	10.1733			0.72893	15.7757	0.818	14.2114	0.80938	12.9926	0.37634	10.4485
		2.59159	18.6559			2.59159	18.1651	0.5	16.3279	15.3529	17.8349			16.252	16.7138			18.3993	12.8741			8.2805	10.1767			0.72908	15.7749	0.81814	14.2089	0.80954	12.9895	0.37663	10.4406
		2.63158	18.6712			2.63158	18.1804			15.4467	17.841			16.3449	16.7195			18.4899	12.879			8.30831	10.18			0.72923	15.7741	0.81829	14.2064	0.8097	12.9865	0.37693	10.4327
		2.69119	18.6936			2.69119	18.2028			15.5405	17.8471			16.4379	16.7251			18.5805	12.8839			8.33333	10.183			0.72937	15.7733	0.81844	14.2038	0.80986	12.9835	0.37722	10.4248
		2.77778	18.7253			2.77778	18.2345			15.6344	17.8531			16.5308	16.7308			18.6711	12.8887			8.33611	10.1834			0.72952	15.7725	0.81859	14.2013	0.81002	12.9805	0.37751	10.4169
		2.79079	18.73			2.79079	18.2392			15.7282	17.8591			16.6238	16.7364			18.7616	12.8936			8.36392	10.1867			0.72967	15.7717	0.81874	14.1987	0.81018	12.9775	0.37781	10.409
		2.89039	18.765			2.89039	18.2742			15.8221	17.865			16.6667	16.739			18.8522	12.8984			8.39173	10.19			0.72982	15.7709	0.81889	14.1962	0.81033	12.9744	0.3781	10.4011
		2.94118	18.7825			2.94118	18.2917			15.9159	17.8709			16.7167	16.742			18.9428	12.9032			8.41953	10.1933			0.72997	15.7701	0.81904	14.1937	0.81049	12.9714	0.3784	10.3932
		2.98999	18.7989			2.98999	18.3081			16.0098	17.8768			16.8097	16.7475			19.0333	12.908			8.44734	10.1966			0.73011	15.7693	0.81919	14.1911	0.81065	12.9684	0.37869	10.3853
		3.08959	18.8317			3.08959	18.3409			16.1036	17.8827			16.9026	16.753			19.1239	12.9127			8.47514	10.1999			0.73026	15.7685	0.81934	14.1886	0.81081	12.9654	0.37898	10.3774
		3.125	18.8431			3.125	18.3523			16.1974	17.8885			16.9956	16.7585			19.2144	12.9174			8.50295	10.2032			0.73041	15.7677	0.81949	14.1861	0.81097	12.9624	0.37928	10.3695
		3.18919	18.8634			3.18919	18.3726			16.2913	17.8942			17.0885	16.764			19.305	12.9221			8.53075	10.2064			0.73056	15.7669	0.81964	14.1835	0.81113	12.9594	0.37957	10.3616
		3.28879	18.8942			3.28879	18.4034			16.3851	17.9			17.1815	16.7694			19.3956	12.9268			8.55856	10.2097			0.73071	15.7661	0.81979	14.181	0.81129	12.9563	0.37987	10.3537
		3.33333	18.9076			3.33333	18.4168			16.479	17.9057			17.2744	16.7748			19.4861	12.9315			8.58636	10.2129			0.73085	15.7653	0.81994	14.1784	0.81145	12.9533	0.38016	10.3458
		3.38839	18.924			3.38839	18.4332			16.5728	17.9114			17.3674	16.7801			19.5767	12.9361			8.61417	10.2162			0.731	15.7645	0.82009	14.1759	0.81161	12.9503	0.38046	10.3379
		3.48799	18.953			3.48799	18.4622			16.6667	17.917			17.4603	16.7855			19.6673	12.9407			8.64198	10.2194			0.73115	15.7637	0.82024	14.1734	0.81176	12.9473	0.38075	10.33
		3.57143	18.9766			3.57143	18.4858			16.6667	17.917			17.5533	16.7908			19.7579	12.9453			8.66978	10.2226			0.7313	15.7629	0.82038	14.1708	0.81192	12.9443	0.38104	10.3221
		3.58759	18.9811			3.58759	18.4903			16.7605	17.9226			17.6462	16.7961			19.8484	12.9499			8.69759	10.2258			0.73145	15.7621	0.82053	14.1683	0.81208	12.9412	0.38134	10.3142
		3.68719	19.0085			3.68719	18.5177			16.8544	17.9282			17.7392	16.8013			19.939	12.9544			8.72539	10.229			0.73159	15.7613	0.82068	14.1658	0.81224	12.9382	0.38163	10.3063
		3.78679	19.0352			3.78679	18.5444			16.9482	17.9338			17.8321	16.8066			20.0296	12.959			8.7532	10.2322			0.73174	15.7605	0.82083	14.1632	0.8124	12.9352	0.38193	10.2984
		3.84615	19.0507			3.84615	18.5599			17.042	17.9393			17.9251	16.8118			20.1201	12.9635			8.781	10.2353			0.73189	15.7597	0.82098	14.1607	0.81256	12.9322	0.38222	10.2905
		3.88639	19.0611			3.88639	18.5703			17.1359	17.9448			18.018	16.8169			20.2107	12.968			8.80881	10.2385			0.73204	15.7588	0.82113	14.1582	0.81272	12.9292	0.38251	10.2826
		3.98599	19.0864			3.98599	18.5956			17.2297	17.9503			18.111	16.8221			20.3012	12.9725			8.83661	10.2417			0.73219	15.758	0.82128	14.1556	0.81288	12.9261	0.38281	10.2747
		4.08559	19.1111			4.08559	18.6203			17.3236	17.9557			18.2039	16.8272			20.3918	12.9769			8.86442	10.2448			0.73233	15.7572	0.82143	14.1531	0.81304	12.9231	0.3831	10.2668
		4.16667	19.1308			4.16667	18.64			17.4174	17.9611			18.2969	16.8323			20.4824	12.9813			8.89223	10.2479			0.73248	15.7564	0.82158	14.1506	0.81319	12.9201	0.3834	10.2589
		4.18519	19.1352			4.18519	18.6444			17.5113	17.9664			18.3898	16.8374			20.5729	12.9857			8.92003	10.251			0.73263	15.7556	0.82173	14.148	0.81335	12.9171	0.38369	10.251
		4.28478	19.1587			4.28478	18.6679			17.6051	17.9718			18.4828	16.8424			20.6635	12.9901			8.94784	10.2542			0.73278	15.7548	0.82188	14.1455	0.81351	12.9141	0.38398	10.2431
		4.38438	19.1817			4.38438	18.6909			17.6989	17.9771			18.5757	16.8474			20.7541	12.9945			8.97564	10.2573			0.73293	15.754	0.82203	14.1429	0.81367	12.911	0.38428	10.2352
		4.48398	19.2042			4.48398	18.7134			17.7928	17.9824			18.6687	16.8524			20.8447	12.9989			9.00345	10.2604			0.73307	15.7532	0.82218	14.1404	0.81383	12.908	0.38457	10.2273
		4.54545	19.2178			4.54545	18.727			17.8866	17.9877			18.7616	16.8574			20.9352	13.0032			9.03125	10.2634			0.73322	15.7524	0.82233	14.1379	0.81399	12.905	0.38487	10.2194
		4.58358	19.2261			4.58358	18.7353			17.9805	17.9929			18.8546	16.8623			21.0258	13.0075			9.05906	10.2665			0.73337	15.7516	0.82247	14.1353	0.81415	12.902	0.38516	10.2115
		4.68318	19.2476			4.68318	18.7568			18.0743	17.9981			18.9475	16.8672			21.1164	13.0118			9.08686	10.2696			0.73352	15.7508	0.82262	14.1328	0.81431	12.899	0.38545	10.2036
		4.78278	19.2687			4.78278	18.7779			18.1682	18.0033			19.0405	16.8721			21.2069	13.0161			9.11467	10.2726			0.73366	15.75	0.82277	14.1303	0.81447	12.8959	0.38575	10.1957
		4.88238	19.2893			4.88238	18.7985			18.262	18.0084			19.1334	16.877			21.2975	13.0204			9.14248	10.2757			0.73381	15.7492	0.82292	14.1277	0.81462	12.8929	0.38604	10.1878
		4.98198	19.3095			4.98198	18.8187			18.3559	18.0136			19.2264	16.8818			21.388	13.0246			9.17028	10.2787			0.73396	15.7484	0.82307	14.1252	0.81478	12.8899	0.38634	10.1799
		5	19.3131			5	18.8223			18.4497	18.0187			19.3193	16.8867			21.4786	13.0288			9.19809	10.2818			0.73411	15.7476	0.82322	14.1227	0.81494	12.8869	0.38663	10.172
		5.08158	19.3293			5.08158	18.8385			18.5435	18.0237			19.4123	16.8915			21.5692	13.033			9.22589	10.2848			0.73426	15.7468	0.82337	14.1201	0.8151	12.8839	0.38693	10.1641
		5.18118	19.3487			5.18118	18.8579			18.6374	18.0288			19.5052	16.8962			21.6597	13.0372			9.2537	10.2878			0.7344	15.746	0.82352	14.1176	0.81526	12.8809	0.38722	10.1562
		5.28078	19.3677			5.28078	18.8769			18.7312	18.0338			19.5982	16.901			21.7503	13.0414			9.2815	10.2908			0.73455	15.7452	0.82367	14.1151	0.81542	12.8778	0.38751	10.1483
		5.38038	19.3864			5.38038	18.8956			18.8251	18.0388			19.6911	16.9057			21.8409	13.0456			9.30931	10.2938			0.7347	15.7444	0.82382	14.1125	0.81558	12.8748	0.38781	10.1404
		5.47998	19.4048			5.47998	18.914			18.9189	18.0438			19.7841	16.9104			21.9315	13.0497			9.33711	10.2967			0.73485	15.7436	0.82397	14.11	0.81574	12.8718	0.3881	10.1325
		5.55556	19.4184			5.55556	18.9277			19.0128	18.0487			19.877	16.9151			22.022	13.0538			9.36492	10.2997			0.735	15.7428	0.82412	14.1074	0.8159	12.8688	0.3884	10.1246
		5.57958	19.4228			5.57958	18.932			19.1066	18.0536			19.97	16.9198			22.1126	13.0579			9.39273	10.3027			0.73514	15.742	0.82427	14.1049	0.81605	12.8658	0.38869	10.1167
		5.67918	19.4405			5.67918	18.9497			19.2005	18.0585			20.0629	16.9244			22.2032	13.062			9.42053	10.3056			0.73529	15.7412	0.82442	14.1024	0.81621	12.8627	0.38898	10.1088
		5.77878	19.4579			5.77878	18.9671			19.2943	18.0634			20.1559	16.9291			22.2222	13.0629			9.44834	10.3086			0.73544	15.7404	0.82457	14.0998	0.81637	12.8597	0.38928	10.1009
		5.87838	19.4749			5.87838	18.9841			19.3881	18.0683			20.2488	16.9337			22.2937	13.0661			9.47614	10.3115			0.73559	15.7396	0.82471	14.0973	0.81653	12.8567	0.38957	10.093
		5.97798	19.4917			5.97798	19.0009			19.482	18.0731			20.3418	16.9382			22.3843	13.0701			9.50395	10.3145			0.73574	15.7388	0.82486	14.0948	0.81669	12.8537	0.38987	10.0851
		6.07758	19.5083			6.07758	19.0175			19.5758	18.0779			20.4347	16.9428			22.4749	13.0742			9.52381	10.3165			0.73588	15.7379	0.82501	14.0922	0.81685	12.8507	0.39016	10.0772
		6.17718	19.5245			6.17718	19.0337			19.6697	18.0827			20.5277	16.9473			22.5654	13.0782			9.53175	10.3174			0.73603	15.7371	0.82516	14.0897	0.81701	12.8476	0.39045	10.0693
		6.25	19.5362			6.25	19.0454			19.7635	18.0875			20.6206	16.9519			22.656	13.0822			9.55956	10.3203			0.73618	15.7363	0.82531	14.0871	0.81717	12.8446	0.39075	10.0614
		6.27678	19.5405			6.27678	19.0497			19.8574	18.0922			20.7136	16.9563			22.7466	13.0862			9.58737	10.3232			0.73633	15.7355	0.82546	14.0846	0.81733	12.8416	0.39104	10.0535
		6.37638	19.5562			6.37638	19.0655			19.9512	18.0969			20.8065	16.9608			22.8371	13.0901			9.61517	10.3261			0.73648	15.7347	0.82561	14.0821	0.81748	12.8386	0.39134	10.0456
		6.47598	19.5718			6.47598	19.081			20.045	18.1016			20.8995	16.9653			22.9277	13.0941			9.64298	10.329			0.73662	15.7339	0.82576	14.0795	0.81764	12.8356	0.39163	10.0377
		6.57558	19.587			6.57558	19.0962			20.1389	18.1063			20.9924	16.9697			23.0183	13.0981			9.67078	10.3319			0.73677	15.7331	0.82591	14.077	0.8178	12.8325	0.39193	10.0298
		6.67518	19.602			6.67518	19.1112			20.2327	18.1109			21.0854	16.9741			23.1088	13.102			9.69859	10.3347			0.73692	15.7323	0.82606	14.0745	0.81796	12.8295	0.39222	10.0219
		6.77477	19.6169			6.77477	19.1261			20.3266	18.1155			21.1783	16.9785			23.1994	13.1059			9.72639	10.3376			0.73707	15.7315	0.82621	14.0719	0.81812	12.8265	0.39251	10.0139
		6.87437	19.6315			6.87437	19.1407			20.4204	18.1201			21.2713	16.9829			23.29	13.1098			9.7542	10.3405			0.73722	15.7307	0.82636	14.0694	0.81828	12.8235	0.39281	10.0061
		6.97397	19.6458			6.97397	19.155			20.5143	18.1247			21.3642	16.9873			23.3805	13.1137			9.782	10.3433			0.73736	15.7299	0.82651	14.0669	0.81844	12.8205	0.3931	9.99815
		7.07357	19.66			7.07357	19.1692			20.6081	18.1293			21.4572	16.9916			23.4711	13.1175			9.80981	10.3461			0.73751	15.7291	0.82666	14.0643	0.8186	12.8175	0.3934	9.99025
		7.14286	19.6698			7.14286	19.179			20.702	18.1338			21.5501	16.9959			23.5617	13.1214			9.83762	10.349			0.73766	15.7283	0.82681	14.0618	0.81876	12.8144	0.39369	9.98235
		7.17317	19.674			7.17317	19.1832			20.7958	18.1384			21.6431	17.0002			23.6522	13.1252			9.86542	10.3518			0.73781	15.7275	0.82695	14.0593	0.81891	12.8114	0.39398	9.97445
		7.27277	19.6878			7.27277	19.197			20.8896	18.1429			21.736	17.0045			23.7428	13.129			9.89323	10.3546			0.73795	15.7267	0.8271	14.0567	0.81907	12.8084	0.39428	9.96654
		7.37237	19.7014			7.37237	19.2106			20.9835	18.1473			21.829	17.0088			23.8334	13.1328			9.92103	10.3574			0.7381	15.7259	0.82725	14.0542	0.81923	12.8054	0.39457	9.95864
		7.47197	19.7148			7.47197	19.224			21.0773	18.1518			21.9219	17.013			23.9239	13.1366			9.94884	10.3602			0.73825	15.7251	0.8274	14.0516	0.81939	12.8024	0.39487	9.95074
		7.57157	19.728			7.57157	19.2373			21.1712	18.1562			22.0149	17.0173			24.0145	13.1404			9.97664	10.363			0.7384	15.7243	0.82755	14.0491	0.81955	12.7993	0.39516	9.94284
		7.67117	19.7411			7.67117	19.2503			21.265	18.1607			22.1078	17.0215			24.1051	13.1442			10.0045	10.3658			0.73855	15.7235	0.8277	14.0466	0.81971	12.7963	0.39545	9.93494
		7.77077	19.754			7.77077	19.2632			21.3589	18.1651			22.2008	17.0257			24.1956	13.1479			10.0322	10.3686			0.73869	15.7227	0.82785	14.044	0.81987	12.7933	0.39575	9.92704
		7.87037	19.7668			7.87037	19.276			21.4527	18.1695			22.2937	17.0299			24.2862	13.1517			10.0601	10.3713			0.73884	15.7219	0.828	14.0415	0.82003	12.7903	0.39604	9.91914
		7.96997	19.7793			7.96997	19.2885			21.5465	18.1738			22.3867	17.034			24.3768	13.1554			10.0879	10.3741			0.73899	15.7211	0.82815	14.039	0.82019	12.7873	0.39634	9.91123
		8.06957	19.7918			8.06957	19.301			21.6404	18.1782			22.4796	17.0382			24.4673	13.1591			10.1157	10.3768			0.73914	15.7203	0.8283	14.0364	0.82034	12.7843	0.39663	9.90333
		8.16917	19.804			8.16917	19.3132			21.7342	18.1825			22.5726	17.0423			24.5579	13.1628			10.1435	10.3796			0.73929	15.7195	0.82845	14.0339	0.8205	12.7812	0.39692	9.89543
		8.26877	19.8161			8.26877	19.3253			21.8281	18.1868			22.6655	17.0464			24.6485	13.1665			10.1713	10.3823			0.73943	15.7187	0.8286	14.0313	0.82066	12.7782	0.39722	9.88753
		8.33333	19.8239			8.33333	19.3331			21.9219	18.1911			22.7585	17.0505			24.739	13.1701			10.1991	10.385			0.73958	15.7179	0.82875	14.0288	0.82082	12.7752	0.39751	9.87963
		8.36837	19.8281			8.36837	19.3373			22.0158	18.1954			22.8514	17.0546			24.8296	13.1738			10.2269	10.3878			0.73973	15.7171	0.8289	14.0263	0.82098	12.7722	0.39781	9.87173
		8.46797	19.8399			8.46797	19.3492			22.1096	18.1996			22.9444	17.0586			24.9202	13.1774			10.2547	10.3905			0.73988	15.7163	0.82904	14.0237	0.82114	12.7691	0.3981	9.86383
		8.56757	19.8516			8.56757	19.3608			22.2035	18.2039			23.0373	17.0627			25.0107	13.1811			10.2825	10.3932			0.74003	15.7155	0.82919	14.0212	0.8213	12.7661	0.3984	9.85592
		8.66717	19.8632			8.66717	19.3724			22.2973	18.2081			23.1303	17.0667			25.1013	13.1847			10.3103	10.3959			0.74017	15.7147	0.82934	14.0187	0.82146	12.7631	0.39869	9.84802
		8.76677	19.8746			8.76677	19.3838			22.3911	18.2123			23.2232	17.0707			25.1919	13.1883			10.3381	10.3986			0.74032	15.7139	0.82949	14.0161	0.82162	12.7601	0.39898	9.84012
		8.86637	19.8859			8.86637	19.3951			22.485	18.2165			23.3162	17.0747			25.2824	13.1919			10.3659	10.4013			0.74047	15.7131	0.82964	14.0136	0.82177	12.7571	0.39928	9.83222
		8.96597	19.8971			8.96597	19.4063			22.5788	18.2206			23.4091	17.0787			25.373	13.1954			10.3937	10.404			0.74062	15.7122	0.82979	14.0111	0.82193	12.7541	0.39957	9.82432
		9.06557	19.9081			9.06557	19.4173			22.6727	18.2248			23.5021	17.0826			25.4636	13.199			10.4215	10.4066			0.74077	15.7114	0.82994	14.0085	0.82209	12.751	0.39987	9.81642
		9.16517	19.9191			9.16517	19.4283			22.7665	18.2289			23.595	17.0866			25.5541	13.2026			10.4493	10.4093			0.74091	15.7106	0.83009	14.006	0.82225	12.748	0.40016	9.80851
		9.26476	19.9299			9.26476	19.4391			22.8604	18.233			23.688	17.0905			25.6447	13.2061			10.4771	10.4119			0.74106	15.7098	0.83024	14.0035	0.82241	12.745	0.40045	9.80061
		9.36436	19.9406			9.36436	19.4498			22.9542	18.2371			23.7809	17.0944			25.7353	13.2096			10.5049	10.4146			0.74121	15.709	0.83039	14.0009	0.82257	12.742	0.40075	9.79271
		9.46396	19.9511			9.46396	19.4603			23.048	18.2412			23.8739	17.0983			25.8258	13.2131			10.5328	10.4172			0.74136	15.7082	0.83054	13.9984	0.82273	12.739	0.40104	9.78481
		9.56356	19.9616			9.56356	19.4708			23.1419	18.2452			23.9668	17.1022			25.9164	13.2166			10.5606	10.4199			0.74151	15.7074	0.83069	13.9959	0.82289	12.7359	0.40134	9.77691
		9.66316	19.972			9.66316	19.4812			23.2357	18.2493			24.0598	17.1061			26.007	13.2201			10.5884	10.4225			0.74165	15.7066	0.83084	13.9933	0.82305	12.7329	0.40163	9.76901
		9.76276	19.9822			9.76276	19.4914			23.3296	18.2533			24.1527	17.11			26.0975	13.2236			10.6162	10.4251			0.7418	15.7058	0.83099	13.9908	0.8232	12.7299	0.40192	9.76111
		9.86236	19.9924			9.86236	19.5016			23.4234	18.2573			24.2457	17.1138			26.1881	13.2271			10.644	10.4277			0.74195	15.705	0.83114	13.9882	0.82336	12.7269	0.40222	9.7532
		9.96196	20.0024			9.96196	19.5116			23.5173	18.2613			24.3386	17.1176			26.2787	13.2305			10.6718	10.4304			0.7421	15.7042	0.83128	13.9857	0.82352	12.7239	0.40251	9.7453
		10	20.0062			10	19.5154			23.6111	18.2653			24.4316	17.1214			26.3692	13.234			10.6996	10.433			0.74224	15.7034	0.83143	13.9832	0.82368	12.7209	0.40281	9.7374
		10.0616	20.0124			10.0616	19.5216			23.705	18.2693			24.5245	17.1252			26.4598	13.2374			10.7274	10.4355			0.74239	15.7026	0.83158	13.9806	0.82384	12.7178	0.4031	9.7295
		10.1612	20.0222			10.1612	19.5314			23.7988	18.2732			24.6175	17.129			26.5504	13.2408			10.7552	10.4381			0.74254	15.7018	0.83173	13.9781	0.824	12.7148	0.40339	9.7216
		10.2608	20.032			10.2608	19.5412			23.8926	18.2772			24.7104	17.1328			26.6409	13.2442			10.783	10.4407			0.74269	15.701	0.83188	13.9756	0.82416	12.7118	0.40369	9.7137
		10.3604	20.0416			10.3604	19.5509			23.9865	18.2811			24.8034	17.1365			26.7315	13.2476			10.8108	10.4433			0.74284	15.7002	0.83203	13.973	0.82432	12.7088	0.40398	9.7058
		10.46	20.0512			10.46	19.5604			24.0803	18.285			24.8963	17.1403			26.8221	13.251			10.8386	10.4459			0.74298	15.6994	0.83218	13.9705	0.82448	12.7058	0.40428	9.69789
		10.5596	20.0607			10.5596	19.5699			24.1742	18.2889			24.9893	17.144			26.9126	13.2544			10.8664	10.4484			0.74313	15.6986	0.83233	13.968	0.82463	12.7027	0.40457	9.68999
		10.6592	20.0701			10.6592	19.5793			24.268	18.2928			25	17.1444			27.0032	13.2577			10.8942	10.451			0.74328	15.6978	0.83248	13.9654	0.82479	12.6997	0.40487	9.68209
		10.7588	20.0794			10.7588	19.5886			24.3619	18.2966			25.0822	17.1477			27.0938	13.2611			10.922	10.4535			0.74343	15.697	0.83263	13.9629	0.82495	12.6967	0.40516	9.67419
		10.8584	20.0886			10.8584	19.5978			24.4557	18.3005			25.1752	17.1514			27.1843	13.2644			10.9498	10.4561			0.74358	15.6962	0.83278	13.9603	0.82511	12.6937	0.40545	9.66629
		10.958	20.0977			10.958	19.6069			24.5495	18.3043			25.2681	17.1551			27.2749	13.2677			10.9776	10.4586			0.74372	15.6954	0.83293	13.9578	0.82527	12.6907	0.40575	9.65839
		11.0576	20.1068			11.0576	19.616			24.6434	18.3081			25.3611	17.1588			27.3655	13.2711			11.0054	10.4611			0.74387	15.6946	0.83308	13.9553	0.82543	12.6876	0.40604	9.65049
		11.1572	20.1157			11.1572	19.6249			24.7372	18.3119			25.454	17.1624			27.456	13.2744			11.0333	10.4637			0.74402	15.6938	0.83323	13.9527	0.82559	12.6846	0.40634	9.64258
		11.2568	20.1246			11.2568	19.6338			24.8311	18.3157			25.547	17.1661			27.5466	13.2776			11.0611	10.4662			0.74417	15.693	0.83337	13.9502	0.82575	12.6816	0.40663	9.63468
		11.3564	20.1334			11.3564	19.6426			24.9249	18.3195			25.6399	17.1697			27.6372	13.2809			11.0889	10.4687			0.74432	15.6922	0.83352	13.9477	0.82591	12.6786	0.40692	9.62678
		11.456	20.1422			11.456	19.6514			25	18.3225			25.7329	17.1733			27.7277	13.2842			11.1111	10.4707			0.74446	15.6914	0.83367	13.9451	0.82606	12.6756	0.40722	9.61888
		11.5556	20.1508			11.5556	19.66			25.0188	18.3232			25.8258	17.1769			27.8183	13.2875			11.1167	10.4712			0.74461	15.6905	0.83382	13.9426	0.82622	12.6725	0.40751	9.61098
		11.6552	20.1594			11.6552	19.6686			25.1126	18.327			25.9188	17.1805			27.9089	13.2907			11.1445	10.4737			0.74476	15.6898	0.83397	13.94	0.82638	12.6695	0.40781	9.60308
		11.7547	20.1679			11.7547	19.6771			25.2065	18.3307			26.0117	17.1841			27.9994	13.294			11.1723	10.4762			0.74491	15.689	0.83412	13.9375	0.82654	12.6665	0.4081	9.59517
		11.8544	20.1763			11.8544	19.6855			25.3003	18.3344			26.1047	17.1877			28.09	13.2972			11.2001	10.4787			0.74506	15.6881	0.83427	13.935	0.8267	12.6635	0.40839	9.58727
		11.954	20.1847			11.954	19.6939			25.3941	18.3381			26.1976	17.1912			28.1806	13.3004			11.2279	10.4811			0.7452	15.6873	0.83442	13.9324	0.82686	12.6605	0.40869	9.57937
		12.0535	20.193			12.0535	19.7022			25.488	18.3418			26.2906	17.1948			28.2711	13.3036			11.2557	10.4836			0.74535	15.6865	0.83457	13.9299	0.82702	12.6575	0.40898	9.57147
		12.1532	20.2012			12.1532	19.7105			25.5818	18.3455			26.3835	17.1983			28.3617	13.3068			11.2835	10.4861			0.7455	15.6857	0.83472	13.9274	0.82718	12.6544	0.40928	9.56357
		12.2528	20.2094			12.2528	19.7186			25.6757	18.3492			26.4765	17.2018			28.4523	13.31			11.3113	10.4886			0.74565	15.6849	0.83487	13.9248	0.82734	12.6514	0.40957	9.55567
		12.3523	20.2175			12.3523	19.7267			25.7695	18.3528			26.5694	17.2053			28.5428	13.3132			11.3391	10.491			0.7458	15.6841	0.83502	13.9223	0.82749	12.6484	0.40986	9.54777
		12.452	20.2255			12.452	19.7347			25.8634	18.3564			26.6624	17.2088			28.6334	13.3163			11.3669	10.4935			0.74594	15.6833	0.83517	13.9198	0.82765	12.6454	0.41016	9.53986
		12.5	20.2294			12.5	19.7386			25.9572	18.3601			26.7553	17.2123			28.724	13.3195			11.3947	10.4959			0.74609	15.6825	0.83532	13.9172	0.82781	12.6424	0.41045	9.53196
		12.5516	20.2335			12.5516	19.7427			26.0511	18.3637			26.8483	17.2158			28.8145	13.3226			11.4225	10.4983			0.74624	15.6817	0.83547	13.9147	0.82797	12.6393	0.41075	9.52406
		12.6511	20.2414			12.6511	19.7506			26.1449	18.3673			26.9412	17.2192			28.9051	13.3258			11.4503	10.5008			0.74639	15.6809	0.83561	13.9122	0.82813	12.6363	0.41104	9.51616
		12.7508	20.2492			12.7508	19.7584			26.2387	18.3709			27.0342	17.2227			28.9957	13.3289			11.4781	10.5032			0.74653	15.6801	0.83576	13.9096	0.82829	12.6333	0.41134	9.50826
		12.8504	20.257			12.8504	19.7662			26.3326	18.3744			27.1271	17.2261			29.0862	13.332			11.506	10.5056			0.74668	15.6793	0.83591	13.9071	0.82845	12.6303	0.41163	9.50036
		12.9499	20.2647			12.9499	19.7739			26.4264	18.378			27.2201	17.2295			29.1768	13.3351			11.5338	10.508			0.74683	15.6785	0.83606	13.9045	0.82861	12.6273	0.41192	9.49246
		13.0495	20.2724			13.0495	19.7816			26.5203	18.3815			27.313	17.2329			29.2674	13.3382			11.5616	10.5104			0.74698	15.6777	0.83621	13.902	0.82877	12.6242	0.41222	9.48455
		13.1492	20.28			13.1492	19.7892			26.6141	18.385			27.406	17.2363			29.3579	13.3413			11.5894	10.5128			0.74713	15.6769	0.83636	13.8995	0.82892	12.6212	0.41251	9.47665
		13.2487	20.2876			13.2487	19.7968			26.708	18.3886			27.4989	17.2397			29.4485	13.3444			11.6172	10.5152			0.74727	15.6761	0.83651	13.8969	0.82908	12.6182	0.41281	9.46875
		13.3483	20.295			13.3483	19.8042			26.8018	18.3921			27.5919	17.2431			29.5391	13.3475			11.645	10.5176			0.74742	15.6753	0.83666	13.8944	0.82924	12.6152	0.4131	9.46085
		13.448	20.3025			13.448	19.8117			26.8956	18.3956			27.6848	17.2464			29.6296	13.3505			11.6728	10.52			0.74757	15.6745	0.83681	13.8919	0.8294	12.6122	0.41339	9.45295
		13.5475	20.3099			13.5475	19.8191			26.9895	18.3991			27.7778	17.2498			29.7202	13.3536			11.7006	10.5224			0.74772	15.6737	0.83696	13.8893	0.82956	12.6091	0.41369	9.44505
		13.6471	20.3172			13.6471	19.8264			27.0833	18.4025			27.8707	17.2531			29.8108	13.3566			11.7284	10.5248			0.74787	15.6729	0.83711	13.8868	0.82972	12.6061	0.41398	9.43715
		13.7468	20.3245			13.7468	19.8337			27.1772	18.406			27.9637	17.2565			29.9013	13.3597			11.7562	10.5271			0.74801	15.6721	0.83726	13.8842	0.82988	12.6031	0.41428	9.42924
		13.8463	20.3317			13.8463	19.8409			27.271	18.4094			28.0566	17.2598			29.9919	13.3627			11.784	10.5295			0.74816	15.6713	0.83741	13.8817	0.83004	12.6001	0.41457	9.42134
		13.9459	20.3388			13.9459	19.8481			27.3649	18.4129			28.1496	17.2631			30.0825	13.3657			11.8118	10.5319			0.74831	15.6705	0.83756	13.8792	0.8302	12.5971	0.41486	9.41344
		14.0456	20.346			14.0456	19.8552			27.4587	18.4163			28.2425	17.2664			30.173	13.3687			11.8396	10.5342			0.74846	15.6697	0.83771	13.8766	0.83035	12.594	0.41516	9.40554
		14.1451	20.353			14.1451	19.8622			27.5526	18.4197			28.3355	17.2697			30.2636	13.3717			11.8674	10.5366			0.74861	15.6689	0.83785	13.8741	0.83051	12.591	0.41545	9.39764
		14.2447	20.36			14.2447	19.8693			27.6464	18.4231			28.4284	17.273			30.3542	13.3747			11.8952	10.5389			0.74875	15.6681	0.838	13.8716	0.83067	12.588	0.41575	9.38974
		14.3443	20.367			14.3443	19.8762			27.7402	18.4265			28.5214	17.2762			30.4447	13.3777			11.923	10.5412			0.7489	15.6673	0.83815	13.869	0.83083	12.585	0.41604	9.38183
		14.4439	20.3739			14.4439	19.8831			27.8341	18.4299			28.6143	17.2795			30.5353	13.3806			11.9508	10.5435			0.74905	15.6664	0.8383	13.8665	0.83099	12.582	0.41634	9.37393
		14.5435	20.3808			14.5435	19.89			27.9279	18.4332			28.7073	17.2827			30.6259	13.3836			11.9787	10.5459			0.7492	15.6656	0.83845	13.864	0.83115	12.579	0.41663	9.36603
		14.6431	20.3876			14.6431	19.8968			28.0218	18.4366			28.8002	17.2859			30.7164	13.3866			12.0064	10.5482			0.74935	15.6648	0.8386	13.8614	0.83131	12.5759	0.41692	9.35813
		14.7427	20.3944			14.7427	19.9036			28.1156	18.4399			28.8932	17.2892			30.807	13.3895			12.0343	10.5505			0.74949	15.664	0.83875	13.8589	0.83147	12.5729	0.41722	9.35023
		14.8423	20.4011			14.8423	19.9103			28.2095	18.4433			28.9861	17.2924			30.8976	13.3924			12.0621	10.5528			0.74964	15.6632	0.8389	13.8564	0.83163	12.5699	0.41751	9.34233
		14.9419	20.4078			14.9419	19.917			28.3033	18.4466			29.0791	17.2956			30.9881	13.3954			12.0899	10.5551			0.74979	15.6624	0.83905	13.8538	0.83178	12.5669	0.41781	9.33443
		15.0415	20.4145			15.0415	19.9237			28.3971	18.4499			29.172	17.2988			31.0787	13.3983			12.1177	10.5574			0.74994	15.6616	0.8392	13.8513	0.83194	12.5639	0.4181	9.32652
		15.1411	20.4211			15.1411	19.9303			28.491	18.4532			29.265	17.302			31.1693	13.4012			12.1455	10.5597			0.75009	15.6608	0.83935	13.8488	0.8321	12.5608	0.41839	9.31862
		15.2407	20.4276			15.2407	19.9368			28.5848	18.4565			29.3579	17.3051			31.2598	13.4041			12.1733	10.562			0.75023	15.66	0.8395	13.8462	0.83226	12.5578	0.41869	9.31072
		15.3403	20.4341			15.3403	19.9433			28.6787	18.4598			29.4509	17.3083			31.3504	13.407			12.2011	10.5643			0.75038	15.6592	0.83965	13.8437	0.83242	12.5548	0.41898	9.30282
		15.4399	20.4406			15.4399	19.9498			28.7725	18.463			29.5438	17.3114			31.441	13.4099			12.2289	10.5665			0.75053	15.6584	0.8398	13.8411	0.83258	12.5518	0.41928	9.29492
		15.5395	20.447			15.5395	19.9563			28.8664	18.4663			29.6368	17.3146			31.5315	13.4128			12.2567	10.5688			0.75068	15.6576	0.83994	13.8386	0.83274	12.5488	0.41957	9.28702
		15.6391	20.4534			15.6391	19.9626			28.9602	18.4695			29.7297	17.3177			31.6221	13.4156			12.2845	10.5711			0.75082	15.6568	0.84009	13.8361	0.8329	12.5457	0.41986	9.27912
		15.7387	20.4598			15.7387	19.969			29.0541	18.4728			29.8227	17.3208			31.7127	13.4185			12.3123	10.5733			0.75097	15.656	0.84024	13.8335	0.83306	12.5427	0.42016	9.27121
		15.8383	20.4661			15.8383	19.9753			29.1479	18.476			29.9156	17.3239			31.8032	13.4213			12.3401	10.5756			0.75112	15.6552	0.84039	13.831	0.83321	12.5397	0.42045	9.26331
		15.9379	20.4724			15.9379	19.9816			29.2417	18.4792			30.0086	17.327			31.8938	13.4242			12.3679	10.5779			0.75127	15.6544	0.84054	13.8285	0.83337	12.5367	0.42075	9.25541
		16.0375	20.4786			16.0375	19.9878			29.3356	18.4824			30.1015	17.3301			31.9844	13.427			12.3957	10.5801			0.75142	15.6536	0.84069	13.8259	0.83353	12.5337	0.42104	9.24751
		16.1371	20.4848			16.1371	19.994			29.4294	18.4856			30.1945	17.3332			32.0749	13.4298			12.4235	10.5823			0.75156	15.6528	0.84084	13.8234	0.83369	12.5306	0.42133	9.23961
		16.2367	20.4909			16.2367	20.0001			29.5233	18.4888			30.2874	17.3363			32.1655	13.4327			12.4513	10.5846			0.75171	15.652	0.84099	13.8209	0.83385	12.5276	0.42163	9.23171
		16.3363	20.4971			16.3363	20.0063			29.6171	18.492			30.3804	17.3393			32.2561	13.4355			12.4792	10.5868			0.75186	15.6512	0.84114	13.8183	0.83401	12.5246	0.42192	9.22381
		16.4359	20.5031			16.4359	20.0123			29.711	18.4951			30.4733	17.3424			32.3466	13.4383			12.5069	10.589			0.75201	15.6504	0.84129	13.8158	0.83417	12.5216	0.42222	9.2159
		16.5355	20.5092			16.5355	20.0184			29.8048	18.4983			30.5663	17.3454			32.4372	13.4411			12.5348	10.5913			0.75216	15.6496	0.84144	13.8132	0.83433	12.5186	0.42251	9.208
		16.6351	20.5152			16.6351	20.0244			29.8986	18.5014			30.6592	17.3485			32.5278	13.4439			12.5626	10.5935			0.7523	15.6488	0.84159	13.8107	0.83449	12.5156	0.42281	9.2001
		16.6667	20.5171			16.6667	20.0263			29.9925	18.5046			30.7522	17.3515			32.6183	13.4466			12.5904	10.5957			0.75245	15.648	0.84174	13.8082	0.83464	12.5125	0.4231	9.1922
		16.7347	20.5211			16.7347	20.0303			30.0863	18.5077			30.8451	17.3545			32.7089	13.4494			12.6182	10.5979			0.7526	15.6472	0.84189	13.8056	0.8348	12.5095	0.42339	9.1843
		16.8343	20.5271			16.8343	20.0363			30.1802	18.5108			30.9381	17.3575			32.7995	13.4522			12.646	10.6001			0.75275	15.6464	0.84204	13.8031	0.83496	12.5065	0.42369	9.1764
		16.9339	20.533			16.9339	20.0422			30.274	18.5139			31.031	17.3605			32.89	13.4549			12.6738	10.6023			0.7529	15.6456	0.84218	13.8006	0.83512	12.5035	0.42398	9.16849
		17.0335	20.5388			17.0335	20.048			30.3679	18.517			31.124	17.3635			32.9806	13.4577			12.7016	10.6045			0.75304	15.6448	0.84233	13.798	0.83528	12.5005	0.42428	9.16059
		17.1331	20.5447			17.1331	20.0539			30.4617	18.5201			31.2169	17.3665			33.0712	13.4604			12.7294	10.6067			0.75319	15.644	0.84248	13.7955	0.83544	12.4974	0.42457	9.15269
		17.2327	20.5505			17.2327	20.0597			30.5556	18.5232			31.3099	17.3695			33.1617	13.4632			12.7572	10.6089			0.75334	15.6432	0.84263	13.7929	0.8356	12.4944	0.42486	9.14479
		17.3323	20.5562			17.3323	20.0654			30.6494	18.5262			31.4028	17.3725			33.2523	13.4659			12.785	10.611			0.75349	15.6424	0.84278	13.7904	0.83576	12.4914	0.42516	9.13689
		17.4319	20.562			17.4319	20.0712			30.7432	18.5293			31.4958	17.3754			33.3333	13.4683			12.8128	10.6132			0.75364	15.6416	0.84293	13.7879	0.83592	12.4884	0.42545	9.12899
		17.5315	20.5677			17.5315	20.0769			30.8371	18.5323			31.5887	17.3784			33.3429	13.4686			12.8406	10.6154			0.75378	15.6407	0.84308	13.7853	0.83607	12.4854	0.42575	9.12109
		17.6311	20.5733			17.6311	20.0825			30.9309	18.5354			31.6817	17.3813			33.4334	13.4713			12.8684	10.6175			0.75393	15.6399	0.84323	13.7828	0.83623	12.4824	0.42604	9.11318
		17.7307	20.5789			17.7307	20.0882			31.0248	18.5384			31.7746	17.3842			33.524	13.474			12.8962	10.6197			0.75408	15.6391	0.84338	13.7803	0.83639	12.4793	0.42633	9.10528
		17.8303	20.5846			17.8303	20.0938			31.1186	18.5414			31.8676	17.3871			33.6146	13.4767			12.924	10.6218			0.75423	15.6383	0.84353	13.7777	0.83655	12.4763	0.42663	9.09738
		17.9299	20.5901			17.9299	20.0993			31.2125	18.5444			31.9605	17.3901			33.7051	13.4794			12.9518	10.624			0.75438	15.6375	0.84368	13.7752	0.83671	12.4733	0.42692	9.08948
		18.0295	20.5957			18.0295	20.1049			31.3063	18.5474			32.0535	17.393			33.7957	13.4821			12.9796	10.6261			0.75452	15.6367	0.84383	13.7727	0.83687	12.4703	0.42722	9.08158
		18.1291	20.6012			18.1291	20.1104			31.4002	18.5504			32.1464	17.3959			33.8863	13.4848			13.0075	10.6283			0.75467	15.6359	0.84398	13.7701	0.83703	12.4673	0.42751	9.07368
		18.2287	20.6066			18.2287	20.1159			31.494	18.5534			32.2394	17.3987			33.9768	13.4875			13.0353	10.6304			0.75482	15.6351	0.84413	13.7676	0.83719	12.4642	0.4278	9.06578
		18.3283	20.6121			18.3283	20.1213			31.5878	18.5564			32.3323	17.4016			34.0674	13.4901			13.0631	10.6325			0.75497	15.6343	0.84428	13.7651	0.83735	12.4612	0.4281	9.05787
		18.4279	20.6175			18.4279	20.1267			31.6817	18.5593			32.4253	17.4045			34.158	13.4928			13.0909	10.6347			0.75511	15.6335	0.84442	13.7625	0.8375	12.4582	0.42839	9.04997
		18.5275	20.6229			18.5275	20.1321			31.7755	18.5623			32.5182	17.4074			34.2485	13.4954			13.1187	10.6368			0.75526	15.6327	0.84457	13.76	0.83766	12.4552	0.42869	9.04207
		18.6271	20.6283			18.6271	20.1375			31.8694	18.5653			32.6112	17.4102			34.3391	13.498			13.1465	10.6389			0.75541	15.6319	0.84472	13.7575	0.83782	12.4522	0.42898	9.03417
		18.7267	20.6336			18.7267	20.1428			31.9632	18.5682			32.7041	17.4131			34.4297	13.5007			13.1743	10.641			0.75556	15.6311	0.84487	13.7549	0.83798	12.4491	0.42928	9.02627
		18.8263	20.6389			18.8263	20.1481			32.0571	18.5711			32.7971	17.4159			34.5202	13.5033			13.2021	10.6431			0.75571	15.6303	0.84502	13.7524	0.83814	12.4461	0.42957	9.01837
		18.9259	20.6442			18.9259	20.1534			32.1509	18.574			32.89	17.4187			34.6108	13.5059			13.2299	10.6452			0.75585	15.6295	0.84517	13.7498	0.8383	12.4431	0.42986	9.01047
		19.0255	20.6494			19.0255	20.1586			32.2447	18.577			32.983	17.4215			34.7014	13.5085			13.2577	10.6473			0.756	15.6287	0.84532	13.7473	0.83846	12.4401	0.43016	9.00256
		19.1251	20.6547			19.1251	20.1639			32.3386	18.5799			33.0759	17.4244			34.7919	13.5112			13.2855	10.6494			0.75615	15.6279	0.84547	13.7448	0.83862	12.4371	0.43045	8.99466
		19.2247	20.6598			19.2247	20.1691			32.4324	18.5828			33.1689	17.4272			34.8825	13.5137			13.3133	10.6515			0.7563	15.6271	0.84562	13.7422	0.83878	12.434	0.43075	8.98676
		19.3243	20.665			19.3243	20.1742			32.5263	18.5857			33.2618	17.43			34.9731	13.5163			13.3333	10.653			0.75645	15.6263	0.84577	13.7397	0.83893	12.431	0.43104	8.97886
		19.4239	20.6702			19.4239	20.1794			32.6201	18.5885			33.3548	17.4328			35.0636	13.5189			13.3411	10.6536			0.75659	15.6255	0.84592	13.7372	0.83909	12.428	0.43133	8.97096
		19.5235	20.6753			19.5235	20.1845			32.714	18.5914			33.4477	17.4355			35.1542	13.5215			13.3689	10.6557			0.75674	15.6247	0.84607	13.7346	0.83925	12.425	0.43163	8.96306
		19.6231	20.6804			19.6231	20.1896			32.8078	18.5943			33.5407	17.4383			35.2448	13.5241			13.3967	10.6578			0.75689	15.6239	0.84622	13.7321	0.83941	12.422	0.43192	8.95515
		19.7227	20.6854			19.7227	20.1946			32.9016	18.5971			33.6336	17.4411			35.3353	13.5267			13.4245	10.6598			0.75704	15.6231	0.84637	13.7295	0.83957	12.419	0.43222	8.94725
		19.8223	20.6905			19.8223	20.1997			32.9955	18.6			33.7266	17.4438			35.4259	13.5292			13.4523	10.6619			0.75719	15.6223	0.84651	13.727	0.83973	12.4159	0.43251	8.93935
		19.9219	20.6955			19.9219	20.2047			33.0893	18.6028			33.8195	17.4466			35.5165	13.5318			13.4802	10.664			0.75733	15.6215	0.84666	13.7245	0.83989	12.4129	0.4328	8.93145
		20.0215	20.7005			20.0215	20.2097			33.1832	18.6057			33.9125	17.4493			35.607	13.5343			13.5079	10.666			0.75748	15.6207	0.84681	13.7219	0.84005	12.4099	0.4331	8.92355
		20.1211	20.7054			20.1211	20.2146			33.277	18.6085			34.0054	17.4521			35.6976	13.5368			13.5358	10.6681			0.75763	15.6198	0.84696	13.7194	0.84021	12.4069	0.43339	8.91565
		20.2207	20.7104			20.2207	20.2196			33.3709	18.6113			34.0984	17.4548			35.7882	13.5394			13.5636	10.6701			0.75778	15.619	0.84711	13.7169	0.84036	12.4039	0.43369	8.90775
		20.3203	20.7153			20.3203	20.2245			33.4647	18.6141			34.1913	17.4575			35.8787	13.5419			13.5914	10.6722			0.75793	15.6182	0.84726	13.7143	0.84052	12.4008	0.43398	8.89984
		20.4199	20.7202			20.4199	20.2294			33.5586	18.6169			34.2843	17.4602			35.9693	13.5444			13.6192	10.6742			0.75807	15.6174	0.84741	13.7118	0.84068	12.3978	0.43428	8.89194
		20.5195	20.725			20.5195	20.2342			33.6524	18.6197			34.3772	17.4629			36.0599	13.547			13.647	10.6763			0.75822	15.6166	0.84756	13.7093	0.84084	12.3948	0.43457	8.88404
		20.6191	20.7299			20.6191	20.2391			33.7463	18.6225			34.4702	17.4657			36.1504	13.5495			13.6748	10.6783			0.75837	15.6158	0.84771	13.7067	0.841	12.3918	0.43486	8.87614
		20.7187	20.7347			20.7187	20.2439			33.8401	18.6253			34.5631	17.4683			36.241	13.552			13.7026	10.6803			0.75852	15.615	0.84786	13.7042	0.84116	12.3888	0.43516	8.86824
		20.8183	20.7395			20.8183	20.2487			33.9339	18.628			34.6561	17.471			36.3316	13.5544			13.7304	10.6824			0.75867	15.6142	0.84801	13.7017	0.84132	12.3857	0.43545	8.86034
		20.9179	20.7443			20.9179	20.2535			34.0278	18.6308			34.749	17.4737			36.4221	13.5569			13.7582	10.6844			0.75881	15.6134	0.84816	13.6991	0.84148	12.3827	0.43575	8.85244
		21.0175	20.749			21.0175	20.2582			34.1216	18.6335			34.842	17.4764			36.5127	13.5594			13.786	10.6864			0.75896	15.6126	0.84831	13.6966	0.84164	12.3797	0.43604	8.84453
		21.1171	20.7537			21.1171	20.2629			34.2155	18.6363			34.9349	17.479			36.6033	13.5619			13.8138	10.6884			0.75911	15.6118	0.84846	13.694	0.84179	12.3767	0.43633	8.83663
		21.2167	20.7584			21.2167	20.2676			34.3093	18.639			35.0279	17.4817			36.6938	13.5644			13.8416	10.6904			0.75926	15.611	0.84861	13.6915	0.84195	12.3737	0.43663	8.82873
		21.3163	20.7631			21.3163	20.2723			34.4031	18.6418			35.1208	17.4843			36.7844	13.5668			13.8694	10.6924			0.7594	15.6102	0.84875	13.689	0.84211	12.3706	0.43692	8.82083
		21.4159	20.7678			21.4159	20.277			34.497	18.6445			35.2138	17.487			36.875	13.5693			13.8972	10.6944			0.75955	15.6094	0.8489	13.6864	0.84227	12.3676	0.43722	8.81293
		21.5155	20.7724			21.5155	20.2816			34.5908	18.6472			35.3067	17.4896			36.9655	13.5717			13.925	10.6964			0.7597	15.6086	0.84905	13.6839	0.84243	12.3646	0.43751	8.80503
		21.6151	20.777			21.6151	20.2862			34.6847	18.6499			35.3997	17.4923			37.0561	13.5742			13.9528	10.6984			0.75985	15.6078	0.8492	13.6814	0.84259	12.3616	0.4378	8.79713
		21.7147	20.7816			21.7147	20.2908			34.7785	18.6526			35.4926	17.4949			37.1467	13.5766			13.9807	10.7004			0.76	15.607	0.84935	13.6788	0.84275	12.3586	0.4381	8.78922
		21.8143	20.7862			21.8143	20.2954			34.8724	18.6553			35.5856	17.4975			37.2372	13.5791			14.0084	10.7024			0.76014	15.6062	0.8495	13.6763	0.84291	12.3555	0.43839	8.78132
		21.9139	20.7908			21.9139	20.3			34.9662	18.658			35.6785	17.5001			37.3278	13.5815			14.0363	10.7044			0.76029	15.6054	0.84965	13.6738	0.84307	12.3525	0.43869	8.77342
		22.0135	20.7953			22.0135	20.3045			35.0601	18.6607			35.7715	17.5027			37.4184	13.5839			14.0641	10.7064			0.76044	15.6046	0.8498	13.6712	0.84322	12.3495	0.43898	8.76552
		22.1131	20.7998			22.1131	20.309			35.1539	18.6634			35.8644	17.5053			37.5089	13.5863			14.0919	10.7083			0.76059	15.6038	0.84995	13.6687	0.84338	12.3465	0.43927	8.75762
		22.2127	20.8043			22.2127	20.3135			35.2478	18.666			35.9574	17.5079			37.5995	13.5888			14.1197	10.7103			0.76074	15.603	0.8501	13.6661	0.84354	12.3435	0.43957	8.74972
		22.3123	20.8088			22.3123	20.318			35.3416	18.6687			36.0503	17.5105			37.6901	13.5912			14.1475	10.7123			0.76088	15.6022	0.85025	13.6636	0.8437	12.3405	0.43986	8.74182
		22.4119	20.8133			22.4119	20.3224			35.4354	18.6713			36.1433	17.513			37.7806	13.5936			14.1753	10.7142			0.76103	15.6014	0.8504	13.6611	0.84386	12.3374	0.44016	8.73391
		22.5115	20.8177			22.5115	20.3269			35.5293	18.674			36.2362	17.5156			37.8712	13.596			14.2031	10.7162			0.76118	15.6006	0.85055	13.6585	0.84402	12.3344	0.44045	8.72601
		22.6111	20.8221			22.6111	20.3313			35.6231	18.6766			36.3292	17.5182			37.9618	13.5983			14.2309	10.7182			0.76133	15.5998	0.8507	13.656	0.84418	12.3314	0.44075	8.71811
		22.7107	20.8265			22.7107	20.3357			35.717	18.6792			36.4221	17.5207			38.0523	13.6007			14.2587	10.7201			0.76148	15.599	0.85085	13.6535	0.84434	12.3284	0.44104	8.71021
		22.8103	20.8309			22.8103	20.3401			35.8108	18.6819			36.5151	17.5233			38.1429	13.6031			14.2865	10.7221			0.76162	15.5982	0.85099	13.6509	0.8445	12.3254	0.44133	8.70231
		22.9099	20.8352			22.9099	20.3444			35.9046	18.6845			36.608	17.5258			38.2335	13.6055			14.3143	10.724			0.76177	15.5974	0.85114	13.6484	0.84465	12.3223	0.44163	8.69441
		23.0095	20.8396			23.0095	20.3488			35.9985	18.6871			36.701	17.5284			38.324	13.6078			14.3421	10.7259			0.76192	15.5966	0.85129	13.6458	0.84481	12.3193	0.44192	8.6865
		23.1091	20.8439			23.1091	20.3531			36.0923	18.6897			36.7939	17.5309			38.4146	13.6102			14.3699	10.7279			0.76207	15.5958	0.85144	13.6433	0.84497	12.3163	0.44222	8.6786
		23.2087	20.8482			23.2087	20.3574			36.1862	18.6923			36.8869	17.5334			38.5052	13.6126			14.3977	10.7298			0.76222	15.595	0.85159	13.6408	0.84513	12.3133	0.44251	8.6707
		23.3083	20.8525			23.3083	20.3617			36.28	18.6949			36.9798	17.5359			38.5957	13.6149			14.4255	10.7317			0.76236	15.5942	0.85174	13.6382	0.84529	12.3103	0.4428	8.6628
		23.4079	20.8567			23.4079	20.3659			36.3739	18.6975			37.0728	17.5384			38.6863	13.6173			14.4533	10.7337			0.76251	15.5933	0.85189	13.6357	0.84545	12.3072	0.4431	8.6549
		23.5075	20.861			23.5075	20.3702			36.4677	18.7			37.1657	17.5409			38.7769	13.6196			14.4811	10.7356			0.76266	15.5925	0.85204	13.6332	0.84561	12.3042	0.44339	8.647
		23.6071	20.8652			23.6071	20.3744			36.5616	18.7026			37.2587	17.5434			38.8674	13.6219			14.509	10.7375			0.76281	15.5917	0.85219	13.6306	0.84577	12.3012	0.44369	8.6391
		23.7067	20.8694			23.7067	20.3786			36.6554	18.7052			37.3516	17.5459			38.958	13.6242			14.5368	10.7394			0.76296	15.5909	0.85234	13.6281	0.84593	12.2982	0.44398	8.63119
		23.8063	20.8736			23.8063	20.3828			36.7493	18.7077			37.4446	17.5484			39.0486	13.6266			14.5646	10.7413			0.7631	15.5901	0.85249	13.6256	0.84608	12.2952	0.44427	8.62329
		23.9059	20.8778			23.9059	20.387			36.8431	18.7103			37.5375	17.5509			39.1391	13.6289			14.5924	10.7432			0.76325	15.5893	0.85264	13.623	0.84624	12.2921	0.44457	8.61539
		24.0055	20.8819			24.0055	20.3911			36.9369	18.7128			37.6305	17.5534			39.2297	13.6312			14.6202	10.7452			0.7634	15.5885	0.85279	13.6205	0.8464	12.2891	0.44486	8.60749
		24.1051	20.8861			24.1051	20.3953			37.0308	18.7154			37.7234	17.5558			39.3203	13.6335			14.648	10.747			0.76355	15.5877	0.85294	13.618	0.84656	12.2861	0.44516	8.59959
		24.2047	20.8902			24.2047	20.3994			37.1246	18.7179			37.8164	17.5583			39.4108	13.6358			14.6758	10.749			0.76369	15.5869	0.85308	13.6154	0.84672	12.2831	0.44545	8.59169
		24.3043	20.8943			24.3043	20.4035			37.2185	18.7204			37.9093	17.5607			39.5014	13.6381			14.7036	10.7508			0.76384	15.5861	0.85323	13.6129	0.84688	12.2801	0.44574	8.58379
		24.4039	20.8984			24.4039	20.4076			37.3123	18.7229			38.0023	17.5632			39.592	13.6404			14.7314	10.7527			0.76399	15.5853	0.85338	13.6104	0.84704	12.2771	0.44604	8.57588
		24.5035	20.9025			24.5035	20.4117			37.4062	18.7254			38.0952	17.5656			39.6825	13.6427			14.7592	10.7546			0.76414	15.5845	0.85353	13.6078	0.8472	12.274	0.44633	8.56798
		24.6031	20.9065			24.6031	20.4157			37.5	18.7279			38.1882	17.5681			39.7731	13.645			14.787	10.7565			0.76429	15.5837	0.85368	13.6053	0.84736	12.271	0.44663	8.56008
		24.7027	20.9106			24.7027	20.4198			37.5938	18.7305			38.2811	17.5705			39.8637	13.6472			14.8148	10.7584			0.76443	15.5829	0.85383	13.6027	0.84751	12.268	0.44692	8.55218
		24.8023	20.9146			24.8023	20.4238			37.6877	18.7329			38.3741	17.5729			39.9542	13.6495			14.8426	10.7602			0.76458	15.5821	0.85398	13.6002	0.84767	12.265	0.44722	8.54428
		24.9019	20.9186			24.9019	20.4278			37.7815	18.7354			38.467	17.5754			40.0448	13.6518			14.8704	10.7621			0.76473	15.5813	0.85413	13.5977	0.84783	12.262	0.44751	8.53638
		25	20.9225			25	20.4317			37.8754	18.7379			38.56	17.5778			40.1354	13.654			14.8982	10.764			0.76488	15.5805	0.85428	13.5951	0.84799	12.259	0.4478	8.52848
		25.0015	20.9226			25.0015	20.4318			37.9692	18.7404			38.6529	17.5802			40.2259	13.6563			14.926	10.7659			0.76503	15.5797	0.85443	13.5926	0.84815	12.2559	0.4481	8.52057
		25.1011	20.9266			25.1011	20.4358			38.0631	18.7429			38.7459	17.5826			40.3165	13.6585			14.9538	10.7677			0.76517	15.5789	0.85458	13.5901	0.84831	12.2529	0.44839	8.51267
		25.2007	20.9305			25.2007	20.4397			38.1569	18.7453			38.8388	17.585			40.4071	13.6608			14.9817	10.7696			0.76532	15.5781	0.85473	13.5875	0.84847	12.2499	0.44869	8.50477
		25.3003	20.9345			25.3003	20.4437			38.2507	18.7478			38.9318	17.5874			40.4976	13.663			15.0094	10.7714			0.76547	15.5773	0.85488	13.585	0.84863	12.2469	0.44898	8.49687
		25.3999	20.9384			25.3999	20.4476			38.3446	18.7502			39.0247	17.5897			40.5882	13.6652			15.0373	10.7733			0.76562	15.5765	0.85503	13.5824	0.84879	12.2439	0.44927	8.48897
		25.4995	20.9423			25.4995	20.4515			38.4384	18.7527			39.1177	17.5921			40.6788	13.6675			15.0651	10.7751			0.76577	15.5757	0.85518	13.5799	0.84894	12.2408	0.44957	8.48107
		25.5991	20.9462			25.5991	20.4554			38.5323	18.7551			39.2106	17.5945			40.7693	13.6697			15.0929	10.777			0.76591	15.5749	0.85532	13.5774	0.8491	12.2378	0.44986	8.47316
		25.6987	20.9501			25.6987	20.4593			38.6261	18.7575			39.3036	17.5969			40.8599	13.6719			15.1207	10.7788			0.76606	15.5741	0.85547	13.5748	0.84926	12.2348	0.45016	8.46526
		25.7983	20.954			25.7983	20.4632			38.72	18.76			39.3965	17.5992			40.9505	13.6741			15.1485	10.7806			0.76621	15.5733	0.85562	13.5723	0.84942	12.2318	0.45045	8.45736
		25.8979	20.9578			25.8979	20.467			38.8138	18.7624			39.4895	17.6016			41.041	13.6763			15.1763	10.7825			0.76636	15.5724	0.85577	13.5698	0.84958	12.2288	0.45074	8.44946
		25.9975	20.9616			25.9975	20.4709			38.9077	18.7648			39.5824	17.6039			41.1316	13.6785			15.2041	10.7843			0.76651	15.5716	0.85592	13.5672	0.84974	12.2257	0.45104	8.44156
		26.0971	20.9655			26.0971	20.4747			39.0015	18.7672			39.6754	17.6063			41.2222	13.6807			15.2319	10.7861			0.76665	15.5709	0.85607	13.5647	0.8499	12.2227	0.45133	8.43366
		26.1967	20.9693			26.1967	20.4785			39.0954	18.7696			39.7683	17.6086			41.3127	13.6829			15.2597	10.788			0.7668	15.57	0.85622	13.5622	0.85006	12.2197	0.45163	8.42576
		26.2963	20.9731			26.2963	20.4823			39.1892	18.772			39.8613	17.611			41.4033	13.6851			15.2875	10.7898			0.76695	15.5692	0.85637	13.5596	0.85022	12.2167	0.45192	8.41785
		26.3959	20.9769			26.3959	20.4861			39.283	18.7744			39.9542	17.6133			41.4939	13.6873			15.3153	10.7916			0.7671	15.5684	0.85652	13.5571	0.85037	12.2137	0.45222	8.40995
		26.4955	20.9806			26.4955	20.4898			39.3769	18.7768			40.0472	17.6156			41.5844	13.6895			15.3431	10.7934			0.76725	15.5676	0.85667	13.5546	0.85053	12.2106	0.45251	8.40205
		26.5951	20.9844			26.5951	20.4936			39.4707	18.7792			40.1401	17.6179			41.675	13.6917			15.3709	10.7952			0.76739	15.5668	0.85682	13.552	0.85069	12.2076	0.4528	8.39415
		26.6947	20.9881			26.6947	20.4973			39.5646	18.7815			40.2331	17.6202			41.7656	13.6938			15.3987	10.797			0.76754	15.566	0.85697	13.5495	0.85085	12.2046	0.4531	8.38625
		26.7943	20.9918			26.7943	20.501			39.6584	18.7839			40.326	17.6226			41.8561	13.696			15.4265	10.7988			0.76769	15.5652	0.85712	13.5469	0.85101	12.2016	0.45339	8.37835
		26.8939	20.9956			26.8939	20.5048			39.7522	18.7863			40.419	17.6249			41.9467	13.6982			15.4543	10.8006			0.76784	15.5644	0.85727	13.5444	0.85117	12.1986	0.45369	8.37045
		26.9935	20.9992			26.9935	20.5084			39.8461	18.7886			40.5119	17.6272			42.0373	13.7003			15.4822	10.8024			0.76798	15.5636	0.85742	13.5419	0.85133	12.1956	0.45398	8.36254
		27.0931	21.0029			27.0931	20.5121			39.9399	18.791			40.6049	17.6294			42.1278	13.7025			15.5099	10.8042			0.76813	15.5628	0.85756	13.5393	0.85149	12.1925	0.45427	8.35464
		27.1927	21.0066			27.1927	20.5158			40.0338	18.7933			40.6978	17.6317			42.2184	13.7046			15.5378	10.806			0.76828	15.562	0.85771	13.5368	0.85165	12.1895	0.45457	8.34674
		27.2923	21.0103			27.2923	20.5195			40.1276	18.7957			40.7908	17.634			42.309	13.7068			15.5656	10.8078			0.76843	15.5612	0.85786	13.5343	0.8518	12.1865	0.45486	8.33884
		27.3919	21.0139			27.3919	20.5231			40.2215	18.798			40.8837	17.6363			42.3995	13.7089			15.5934	10.8096			0.76858	15.5604	0.85801	13.5317	0.85196	12.1835	0.45516	8.33094
		27.4915	21.0175			27.4915	20.5267			40.3153	18.8003			40.9767	17.6386			42.4901	13.711			15.6212	10.8114			0.76872	15.5596	0.85816	13.5292	0.85212	12.1805	0.45545	8.32304
		27.5911	21.0211			27.5911	20.5303			40.4092	18.8027			41.0696	17.6408			42.5807	13.7132			15.649	10.8132			0.76887	15.5588	0.85831	13.5267	0.85228	12.1774	0.45574	8.31514
		27.6907	21.0248			27.6907	20.534			40.503	18.805			41.1626	17.6431			42.6712	13.7153			15.6768	10.8149			0.76902	15.558	0.85846	13.5241	0.85244	12.1744	0.45604	8.30723
		27.7903	21.0283			27.7903	20.5375			40.5969	18.8073			41.2555	17.6453			42.7618	13.7174			15.7046	10.8167			0.76917	15.5572	0.85861	13.5216	0.8526	12.1714	0.45633	8.29933
		27.8899	21.0319			27.8899	20.5411			40.6907	18.8096			41.3485	17.6476			42.8524	13.7195			15.7324	10.8185			0.76932	15.5564	0.85876	13.5191	0.85276	12.1684	0.45663	8.29143
		27.9895	21.0355			27.9895	20.5447			40.7845	18.8119			41.4414	17.6498			42.9429	13.7216			15.7602	10.8202			0.76946	15.5556	0.85891	13.5165	0.85292	12.1654	0.45692	8.28353
		28.0891	21.039			28.0891	20.5482			40.8784	18.8142			41.5344	17.6521			43.0335	13.7238			15.788	10.822			0.76961	15.5548	0.85906	13.514	0.85308	12.1623	0.45721	8.27563
		28.1887	21.0426			28.1887	20.5518			40.9722	18.8165			41.6273	17.6543			43.1241	13.7258			15.8158	10.8238			0.76976	15.554	0.85921	13.5114	0.85323	12.1593	0.45751	8.26773
		28.2883	21.0461			28.2883	20.5553			41.0661	18.8188			41.7203	17.6565			43.2146	13.7279			15.8436	10.8255			0.76991	15.5532	0.85936	13.5089	0.85339	12.1563	0.4578	8.25982
		28.3879	21.0496			28.3879	20.5588			41.1599	18.8211			41.8132	17.6588			43.3052	13.73			15.8714	10.8273			0.77006	15.5524	0.85951	13.5064	0.85355	12.1533	0.4581	8.25192
		28.4875	21.0531			28.4875	20.5623			41.2537	18.8234			41.9062	17.661			43.3958	13.7321			15.8992	10.829			0.7702	15.5516	0.85965	13.5038	0.85371	12.1503	0.45839	8.24402
		28.5871	21.0566			28.5871	20.5658			41.3476	18.8256			41.9991	17.6632			43.4863	13.7342			15.927	10.8308			0.77035	15.5508	0.8598	13.5013	0.85387	12.1472	0.45869	8.23612
		28.6867	21.0601			28.6867	20.5693			41.4414	18.8279			42.0921	17.6654			43.5769	13.7363			15.9548	10.8325			0.7705	15.55	0.85995	13.4988	0.85403	12.1442	0.45898	8.22822
		28.7863	21.0635			28.7863	20.5728			41.5353	18.8301			42.185	17.6676			43.6675	13.7384			15.9826	10.8343			0.77065	15.5492	0.8601	13.4962	0.85419	12.1412	0.45927	8.22032
		28.8859	21.067			28.8859	20.5762			41.6291	18.8324			42.278	17.6698			43.758	13.7404			16.0104	10.836			0.7708	15.5483	0.86025	13.4937	0.85435	12.1382	0.45957	8.21242
		28.9855	21.0705			28.9855	20.5797			41.723	18.8347			42.3709	17.672			43.8486	13.7425			16.0383	10.8377			0.77094	15.5475	0.8604	13.4911	0.85451	12.1352	0.45986	8.20451
		29.0851	21.0739			29.0851	20.5831			41.8168	18.8369			42.4639	17.6742			43.9392	13.7446			16.0661	10.8395			0.77109	15.5467	0.86055	13.4886	0.85466	12.1321	0.46016	8.19661
		29.1847	21.0773			29.1847	20.5865			41.9107	18.8392			42.5568	17.6764			44.0297	13.7466			16.0939	10.8412			0.77124	15.5459	0.8607	13.4861	0.85482	12.1291	0.46045	8.18871
		29.2843	21.0807			29.2843	20.5899			42.0045	18.8414			42.6498	17.6786			44.1203	13.7487			16.1217	10.8429			0.77139	15.5451	0.86085	13.4835	0.85498	12.1261	0.46074	8.18081
		29.3839	21.0841			29.3839	20.5933			42.0984	18.8436			42.7427	17.6807			44.2109	13.7507			16.1495	10.8446			0.77154	15.5443	0.861	13.481	0.85514	12.1231	0.46104	8.17291
		29.4835	21.0875			29.4835	20.5967			42.1922	18.8458			42.8357	17.6829			44.3014	13.7528			16.1773	10.8464			0.77168	15.5435	0.86115	13.4785	0.8553	12.1201	0.46133	8.16501
		29.5831	21.0909			29.5831	20.6001			42.286	18.8481			42.9286	17.6851			44.392	13.7548			16.2051	10.8481			0.77183	15.5427	0.8613	13.4759	0.85546	12.1171	0.46163	8.15711
		29.6827	21.0942			29.6827	20.6034			42.3799	18.8503			43.0216	17.6873			44.4826	13.7569			16.2329	10.8498			0.77198	15.5419	0.86145	13.4734	0.85562	12.114	0.46192	8.1492
		29.7823	21.0976			29.7823	20.6068			42.4737	18.8525			43.1145	17.6894			44.5731	13.7589			16.2607	10.8515			0.77213	15.5411	0.8616	13.4709	0.85578	12.111	0.46221	8.1413
		29.8819	21.1009			29.8819	20.6101			42.5676	18.8547			43.2075	17.6916			44.6637	13.7609			16.2885	10.8532			0.77227	15.5403	0.86175	13.4683	0.85594	12.108	0.46251	8.1334
		29.9815	21.1042			29.9815	20.6134			42.6614	18.8569			43.3004	17.6937			44.7543	13.763			16.3163	10.8549			0.77242	15.5395	0.86189	13.4658	0.85609	12.105	0.4628	8.1255
		30.0811	21.1075			30.0811	20.6168			42.7553	18.8591			43.3934	17.6959			44.8448	13.765			16.3441	10.8566			0.77257	15.5387	0.86204	13.4633	0.85625	12.102	0.4631	8.1176
		30.1807	21.1109			30.1807	20.6201			42.8491	18.8613			43.4863	17.698			44.9354	13.767			16.3719	10.8583			0.77272	15.5379	0.86219	13.4607	0.85641	12.0989	0.46339	8.1097
		30.2803	21.1141			30.2803	20.6234			42.9429	18.8635			43.5793	17.7001			45.026	13.769			16.3997	10.86			0.77287	15.5371	0.86234	13.4582	0.85657	12.0959	0.46368	8.1018
		30.3799	21.1174			30.3799	20.6266			43.0368	18.8657			43.6722	17.7023			45.1165	13.771			16.4275	10.8617			0.77301	15.5363	0.86249	13.4556	0.85673	12.0929	0.46398	8.09389
		30.4795	21.1207			30.4795	20.6299			43.1306	18.8678			43.7652	17.7044			45.2071	13.773			16.4553	10.8634			0.77316	15.5355	0.86264	13.4531	0.85689	12.0899	0.46427	8.08599
		30.5791	21.124			30.5791	20.6332			43.2245	18.87			43.8581	17.7065			45.2977	13.775			16.4831	10.8651			0.77331	15.5347	0.86279	13.4506	0.85705	12.0869	0.46457	8.07809
		30.6787	21.1272			30.6787	20.6364			43.3183	18.8722			43.9511	17.7086			45.3882	13.777			16.511	10.8668			0.77346	15.5339	0.86294	13.448	0.85721	12.0838	0.46486	8.07019
		30.7783	21.1305			30.7783	20.6397			43.4122	18.8743			44.044	17.7108			45.4788	13.779			16.5388	10.8685			0.77361	15.5331	0.86309	13.4455	0.85737	12.0808	0.46516	8.06229
		30.8779	21.1337			30.8779	20.6429			43.506	18.8765			44.137	17.7128			45.5694	13.781			16.5666	10.8701			0.77375	15.5323	0.86324	13.443	0.85752	12.0778	0.46545	8.05439
		30.9775	21.1369			30.9775	20.6461			43.5999	18.8787			44.2299	17.715			45.66	13.783			16.5944	10.8718			0.7739	15.5315	0.86339	13.4404	0.85768	12.0748	0.46574	8.04648
		31.0771	21.1401			31.0771	20.6493			43.6937	18.8808			44.3229	17.7171			45.7505	13.785			16.6222	10.8735			0.77405	15.5307	0.86354	13.4379	0.85784	12.0718	0.46604	8.03858
		31.1767	21.1433			31.1767	20.6525			43.7875	18.883			44.4158	17.7191			45.8411	13.7869			16.65	10.8752			0.7742	15.5299	0.86369	13.4353	0.858	12.0687	0.46633	8.03068
		31.2763	21.1465			31.2763	20.6557			43.8814	18.8851			44.5088	17.7212			45.9316	13.7889			16.6667	10.8762			0.77435	15.5291	0.86384	13.4328	0.85816	12.0657	0.46663	8.02278
		31.3759	21.1497			31.3759	20.6589			43.9752	18.8872			44.6017	17.7233			46.0222	13.7909			16.6778	10.8768			0.77449	15.5283	0.86399	13.4303	0.85832	12.0627	0.46692	8.01488
		31.4755	21.1529			31.4755	20.6621			44.0691	18.8894			44.6947	17.7254			46.1128	13.7929			16.7056	10.8785			0.77464	15.5275	0.86413	13.4277	0.85848	12.0597	0.46721	8.00698
		31.5751	21.156			31.5751	20.6652			44.1629	18.8915			44.7876	17.7275			46.2034	13.7948			16.7334	10.8802			0.77479	15.5267	0.86428	13.4252	0.85864	12.0567	0.46751	7.99908
		31.6747	21.1592			31.6747	20.6684			44.2568	18.8936			44.8806	17.7296			46.2939	13.7968			16.7612	10.8818			0.77494	15.5259	0.86443	13.4227	0.8588	12.0537	0.4678	7.99117
		31.7743	21.1623			31.7743	20.6715			44.3506	18.8957			44.9735	17.7316			46.3845	13.7987			16.789	10.8835			0.77509	15.5251	0.86458	13.4201	0.85895	12.0506	0.4681	7.98327
		31.8739	21.1654			31.8739	20.6746			44.4444	18.8978			45.0665	17.7337			46.4751	13.8007			16.8168	10.8851			0.77523	15.5243	0.86473	13.4176	0.85911	12.0476	0.46839	7.97537
		31.9735	21.1686			31.9735	20.6778			44.5383	18.9			45.1594	17.7357			46.5656	13.8026			16.8446	10.8868			0.77538	15.5235	0.86488	13.4151	0.85927	12.0446	0.46868	7.96747
		32.0731	21.1717			32.0731	20.6809			44.6321	18.9021			45.2524	17.7378			46.6562	13.8046			16.8724	10.8884			0.77553	15.5226	0.86503	13.4125	0.85943	12.0416	0.46898	7.95957
		32.1727	21.1748			32.1727	20.684			44.726	18.9042			45.3454	17.7399			46.7467	13.8065			16.9002	10.8901			0.77568	15.5218	0.86518	13.41	0.85959	12.0386	0.46927	7.95167
		32.2723	21.1779			32.2723	20.6871			44.8198	18.9063			45.4383	17.7419			46.8373	13.8085			16.928	10.8917			0.77583	15.521	0.86533	13.4075	0.85975	12.0355	0.46957	7.94377
		32.3719	21.1809			32.3719	20.6901			44.9137	18.9083			45.5312	17.744			46.9279	13.8104			16.9558	10.8934			0.77597	15.5202	0.86548	13.4049	0.85991	12.0325	0.46986	7.93586
		32.4715	21.184			32.4715	20.6932			45.0075	18.9104			45.6242	17.746			47.0185	13.8123			16.9837	10.895			0.77612	15.5194	0.86563	13.4024	0.86007	12.0295	0.47015	7.92796
		32.5711	21.1871			32.5711	20.6963			45.1013	18.9125			45.7171	17.748			47.109	13.8142			17.0115	10.8966			0.77627	15.5186	0.86578	13.3999	0.86023	12.0265	0.47045	7.92006
		32.6707	21.1901			32.6707	20.6993			45.1952	18.9146			45.8101	17.7501			47.1996	13.8162			17.0393	10.8983			0.77642	15.5178	0.86593	13.3973	0.86038	12.0235	0.47074	7.91216
		32.7703	21.1932			32.7703	20.7024			45.289	18.9167			45.9031	17.7521			47.2901	13.8181			17.0671	10.8999			0.77656	15.517	0.86608	13.3948	0.86054	12.0205	0.47104	7.90426
		32.8699	21.1962			32.8699	20.7054			45.3829	18.9187			45.996	17.7541			47.3807	13.82			17.0949	10.9015			0.77671	15.5162	0.86622	13.3922	0.8607	12.0174	0.47133	7.89636
		32.9695	21.1992			32.9695	20.7084			45.4767	18.9208			46.0889	17.7561			47.4713	13.8219			17.1227	10.9032			0.77686	15.5154	0.86637	13.3897	0.86086	12.0144	0.47163	7.88846
		33.0691	21.2022			33.0691	20.7115			45.5706	18.9229			46.1819	17.7581			47.5618	13.8238			17.1505	10.9048			0.77701	15.5146	0.86652	13.3872	0.86102	12.0114	0.47192	7.88055
		33.1687	21.2053			33.1687	20.7145			45.6644	18.9249			46.2749	17.7601			47.6524	13.8257			17.1783	10.9064			0.77716	15.5138	0.86667	13.3846	0.86118	12.0084	0.47221	7.87265
		33.2683	21.2083			33.2683	20.7175			45.7583	18.927			46.3678	17.7622			47.743	13.8276			17.2061	10.908			0.7773	15.513	0.86682	13.3821	0.86134	12.0053	0.47251	7.86475
		33.3679	21.2112			33.3679	20.7204			45.8521	18.929			46.4607	17.7642			47.8336	13.8295			17.2339	10.9096			0.77745	15.5122	0.86697	13.3796	0.8615	12.0023	0.4728	7.85685
		33.4675	21.2142			33.4675	20.7234			45.946	18.9311			46.5537	17.7662			47.9241	13.8314			17.2617	10.9112			0.7776	15.5114	0.86712	13.377	0.86166	11.9993	0.4731	7.84895
		33.5671	21.2172			33.5671	20.7264			46.0398	18.9331			46.6467	17.7682			48.0147	13.8333			17.2895	10.9129			0.77775	15.5106	0.86727	13.3745	0.86181	11.9963	0.47339	7.84105
		33.6667	21.2202			33.6667	20.7294			46.1336	18.9352			46.7396	17.7702			48.1052	13.8352			17.3173	10.9145			0.7779	15.5098	0.86742	13.372	0.86197	11.9933	0.47368	7.83314
		33.7663	21.2231			33.7663	20.7323			46.2275	18.9372			46.8325	17.7721			48.1958	13.837			17.3451	10.9161			0.77804	15.509	0.86757	13.3694	0.86213	11.9903	0.47398	7.82524
		33.8659	21.2261			33.8659	20.7353			46.3213	18.9392			46.9255	17.7741			48.2864	13.8389			17.3729	10.9177			0.77819	15.5082	0.86772	13.3669	0.86229	11.9872	0.47427	7.81734
		33.9655	21.229			33.9655	20.7382			46.4152	18.9412			47.0185	17.7761			48.377	13.8408			17.4007	10.9193			0.77834	15.5074	0.86787	13.3643	0.86245	11.9842	0.47457	7.80944
		34.0651	21.2319			34.0651	20.7411			46.509	18.9433			47.1114	17.7781			48.4675	13.8427			17.4285	10.9209			0.77849	15.5066	0.86802	13.3618	0.86261	11.9812	0.47486	7.80154
		34.1647	21.2349			34.1647	20.7441			46.6028	18.9453			47.2043	17.78			48.5581	13.8445			17.4564	10.9224			0.77864	15.5058	0.86817	13.3593	0.86277	11.9782	0.47515	7.79364
		34.2643	21.2378			34.2643	20.747			46.6967	18.9473			47.2973	17.782			48.6487	13.8464			17.4841	10.924			0.77878	15.505	0.86832	13.3567	0.86293	11.9752	0.47545	7.78574
		34.3639	21.2407			34.3639	20.7499			46.7905	18.9493			47.3903	17.784			48.7392	13.8483			17.512	10.9256			0.77893	15.5042	0.86846	13.3542	0.86309	11.9721	0.47574	7.77783
		34.4635	21.2435			34.4635	20.7528			46.8844	18.9513			47.4832	17.7859			48.8298	13.8501			17.5398	10.9272			0.77908	15.5034	0.86861	13.3517	0.86324	11.9691	0.47604	7.76993
		34.5631	21.2464			34.5631	20.7556			46.9782	18.9533			47.5761	17.7879			48.9203	13.852			17.5676	10.9288			0.77923	15.5026	0.86876	13.3491	0.8634	11.9661	0.47633	7.76203
		34.6627	21.2493			34.6627	20.7585			47.0721	18.9553			47.6691	17.7898			49.0109	13.8538			17.5954	10.9304			0.77938	15.5018	0.86891	13.3466	0.86356	11.9631	0.47663	7.75413
		34.7623	21.2522			34.7623	20.7614			47.1659	18.9573			47.7621	17.7918			49.1015	13.8557			17.6232	10.932			0.77952	15.5009	0.86906	13.344	0.86372	11.9601	0.47692	7.74623
		34.8619	21.2551			34.8619	20.7643			47.2598	18.9593			47.855	17.7937			49.1921	13.8575			17.651	10.9335			0.77967	15.5001	0.86921	13.3415	0.86388	11.9571	0.47721	7.73833
		34.9615	21.2579			34.9615	20.7671			47.3536	18.9612			47.9479	17.7957			49.2826	13.8593			17.6788	10.9351			0.77982	15.4993	0.86936	13.339	0.86404	11.954	0.47751	7.73043
		35.0611	21.2608			35.0611	20.77			47.4475	18.9632			48.0409	17.7976			49.3732	13.8612			17.7066	10.9367			0.77997	15.4985	0.86951	13.3364	0.8642	11.951	0.4778	7.72252
		35.1607	21.2636			35.1607	20.7728			47.5413	18.9652			48.1339	17.7995			49.4637	13.863			17.7344	10.9383			0.78012	15.4977	0.86966	13.3339	0.86436	11.948	0.4781	7.71462
		35.2603	21.2664			35.2603	20.7756			47.6351	18.9672			48.2268	17.8015			49.5543	13.8648			17.7622	10.9398			0.78026	15.4969	0.86981	13.3314	0.86452	11.945	0.47839	7.70672
		35.3599	21.2692			35.3599	20.7784			47.729	18.9691			48.3197	17.8034			49.6449	13.8667			17.79	10.9414			0.78041	15.4961	0.86996	13.3288	0.86467	11.942	0.47868	7.69882
		35.4595	21.272			35.4595	20.7812			47.8228	18.9711			48.4127	17.8053			49.7355	13.8685			17.8178	10.9429			0.78056	15.4953	0.87011	13.3263	0.86483	11.9389	0.47898	7.69092
		35.5591	21.2749			35.5591	20.7841			47.9167	18.9731			48.5057	17.8072			49.826	13.8703			17.8456	10.9445			0.78071	15.4945	0.87026	13.3238	0.86499	11.9359	0.47927	7.68302
		35.6587	21.2777			35.6587	20.7869			48.0105	18.975			48.5986	17.8091			49.9166	13.8721			17.8734	10.9461			0.78085	15.4937	0.87041	13.3212	0.86515	11.9329	0.47957	7.67512
		35.7583	21.2804			35.7583	20.7896			48.1043	18.977			48.6915	17.8111			50.0072	13.8739			17.9012	10.9476			0.781	15.4929	0.87056	13.3187	0.86531	11.9299	0.47986	7.66721
		35.8579	21.2832			35.8579	20.7924			48.1982	18.9789			48.7845	17.813			50.0977	13.8757			17.929	10.9492			0.78115	15.4921	0.8707	13.3162	0.86547	11.9269	0.48015	7.65931
		35.9575	21.286			35.9575	20.7952			48.292	18.9809			48.8775	17.8149			50.1883	13.8775			17.9568	10.9507			0.7813	15.4913	0.87085	13.3136	0.86563	11.9238	0.48045	7.65141
		36.0571	21.2888			36.0571	20.798			48.3859	18.9828			48.9704	17.8168			50.2788	13.8794			17.9846	10.9523			0.78145	15.4905	0.871	13.3111	0.86579	11.9208	0.48074	7.64351
		36.1567	21.2915			36.1567	20.8007			48.4797	18.9848			49.0633	17.8187			50.3694	13.8811			18.0125	10.9538			0.78159	15.4897	0.87115	13.3085	0.86595	11.9178	0.48104	7.63561
		36.2563	21.2943			36.2563	20.8035			48.5736	18.9867			49.1563	17.8206			50.46	13.8829			18.0403	10.9554			0.78174	15.4889	0.8713	13.306	0.8661	11.9148	0.48133	7.62771
		36.3559	21.297			36.3559	20.8062			48.6674	18.9886			49.2493	17.8224			50.5506	13.8847			18.0681	10.9569			0.78189	15.4881	0.87145	13.3035	0.86626	11.9118	0.48162	7.6198
		36.4555	21.2997			36.4555	20.8089			48.7613	18.9905			49.3422	17.8243			50.6411	13.8865			18.0959	10.9584			0.78204	15.4873	0.8716	13.3009	0.86642	11.9087	0.48192	7.6119
		36.5551	21.3025			36.5551	20.8117			48.8551	18.9925			49.4352	17.8262			50.7317	13.8883			18.1237	10.96			0.78219	15.4865	0.87175	13.2984	0.86658	11.9057	0.48221	7.604
		36.6546	21.3052			36.6546	20.8144			48.949	18.9944			49.5281	17.8281			50.8222	13.8901			18.1515	10.9615			0.78233	15.4857	0.8719	13.2959	0.86674	11.9027	0.48251	7.5961
		36.7542	21.3079			36.7542	20.8171			49.0428	18.9963			49.621	17.83			50.9128	13.8919			18.1793	10.963			0.78248	15.4849	0.87205	13.2933	0.8669	11.8997	0.4828	7.5882
		36.8539	21.3106			36.8539	20.8198			49.1366	18.9982			49.714	17.8318			51.0034	13.8937			18.2071	10.9646			0.78263	15.4841	0.8722	13.2908	0.86706	11.8967	0.4831	7.5803
		36.9534	21.3133			36.9534	20.8225			49.2305	19.0001			49.807	17.8337			51.0939	13.8954			18.2349	10.9661			0.78278	15.4833	0.87235	13.2882	0.86722	11.8936	0.48339	7.5724
		37.053	21.316			37.053	20.8252			49.3243	19.002			49.8999	17.8356			51.1845	13.8972			18.2627	10.9676			0.78293	15.4825	0.8725	13.2857	0.86738	11.8906	0.48368	7.56449
		37.1527	21.3187			37.1527	20.8279			49.4182	19.0039			49.9928	17.8374			51.2751	13.899			18.2905	10.9691			0.78307	15.4817	0.87265	13.2832	0.86753	11.8876	0.48398	7.55659
		37.2522	21.3214			37.2522	20.8306			49.512	19.0058			50	17.8376			51.3657	13.9007			18.3183	10.9706			0.78322	15.4809	0.87279	13.2806	0.86769	11.8846	0.48427	7.54869
		37.3518	21.324			37.3518	20.8332			49.6059	19.0077			50.0858	17.8393			51.4562	13.9025			18.3461	10.9722			0.78337	15.4801	0.87294	13.2781	0.86785	11.8816	0.48457	7.54079
		37.4515	21.3267			37.4515	20.8359			49.6997	19.0096			50.1788	17.8411			51.5468	13.9043			18.3739	10.9737			0.78352	15.4793	0.87309	13.2756	0.86801	11.8786	0.48486	7.53289
		37.551	21.3294			37.551	20.8386			49.7935	19.0115			50.2717	17.843			51.6373	13.906			18.4017	10.9752			0.78367	15.4785	0.87324	13.273	0.86817	11.8755	0.48515	7.52499
		37.6506	21.332			37.6506	20.8412			49.8874	19.0134			50.3646	17.8449			51.7279	13.9078			18.4295	10.9767			0.78381	15.4777	0.87339	13.2705	0.86833	11.8725	0.48545	7.51709
		37.7503	21.3346			37.7503	20.8438			49.9812	19.0153			50.4576	17.8467			51.8185	13.9095			18.4574	10.9782			0.78396	15.4769	0.87354	13.268	0.86849	11.8695	0.48574	7.50918
		37.8499	21.3373			37.8499	20.8465			50	19.0156			50.5506	17.8485			51.9091	13.9113			18.4852	10.9797			0.78411	15.4761	0.87369	13.2654	0.86865	11.8665	0.48604	7.50128
		37.9494	21.3399			37.9494	20.8491			50.0751	19.0171			50.6435	17.8504			51.9996	13.913			18.513	10.9812			0.78426	15.4752	0.87384	13.2629	0.86881	11.8635	0.48633	7.49338
		38.0491	21.3425			38.0491	20.8517			50.1689	19.019			50.7364	17.8522			52.0902	13.9147			18.5408	10.9827			0.78441	15.4744	0.87399	13.2604	0.86896	11.8604	0.48662	7.48548
		38.1487	21.3451			38.1487	20.8544			50.2628	19.0209			50.8294	17.854			52.1808	13.9165			18.5686	10.9842			0.78455	15.4736	0.87414	13.2578	0.86912	11.8574	0.48692	7.47758
		38.2482	21.3478			38.2482	20.857			50.3566	19.0227			50.9224	17.8559			52.2713	13.9182			18.5964	10.9857			0.7847	15.4728	0.87429	13.2553	0.86928	11.8544	0.48721	7.46968
		38.3479	21.3503			38.3479	20.8596			50.4504	19.0246			51.0153	17.8577			52.3619	13.92			18.6242	10.9872			0.78485	15.472	0.87444	13.2528	0.86944	11.8514	0.48751	7.46178
		38.4475	21.3529			38.4475	20.8621			50.5443	19.0265			51.1082	17.8595			52.4524	13.9217			18.652	10.9887			0.785	15.4712	0.87459	13.2502	0.8696	11.8484	0.4878	7.45387
		38.547	21.3555			38.547	20.8647			50.6381	19.0283			51.2012	17.8613			52.543	13.9234			18.6798	10.9902			0.78514	15.4704	0.87474	13.2477	0.86976	11.8453	0.48809	7.44597
		38.6467	21.3581			38.6467	20.8673			50.732	19.0302			51.2942	17.8631			52.6336	13.9251			18.7076	10.9917			0.78529	15.4696	0.87489	13.2451	0.86992	11.8423	0.48839	7.43807
		38.7463	21.3607			38.7463	20.8699			50.8258	19.032			51.3871	17.8649			52.7242	13.9268			18.7354	10.9932			0.78544	15.4688	0.87503	13.2426	0.87008	11.8393	0.48868	7.43017
		38.8458	21.3633			38.8458	20.8725			50.9197	19.0339			51.48	17.8667			52.8147	13.9286			18.7632	10.9947			0.78559	15.468	0.87518	13.2401	0.87024	11.8363	0.48898	7.42227
		38.9455	21.3658			38.9455	20.875			51.0135	19.0357			51.573	17.8685			52.9053	13.9303			18.791	10.9961			0.78574	15.4672	0.87533	13.2375	0.87039	11.8333	0.48927	7.41437
		39.0451	21.3684			39.0451	20.8776			51.1074	19.0375			51.666	17.8703			52.9958	13.932			18.8188	10.9976			0.78588	15.4664	0.87548	13.235	0.87055	11.8302	0.48957	7.40646
		39.1446	21.3709			39.1446	20.8801			51.2012	19.0394			51.7589	17.8722			53.0864	13.9337			18.8466	10.9991			0.78603	15.4656	0.87563	13.2325	0.87071	11.8272	0.48986	7.39856
		39.2442	21.3735			39.2442	20.8827			51.2951	19.0412			51.8518	17.874			53.177	13.9354			18.8744	11.0006			0.78618	15.4648	0.87578	13.2299	0.87087	11.8242	0.49015	7.39066
		39.3438	21.376			39.3438	20.8852			51.3889	19.043			51.9448	17.8757			53.2675	13.9371			18.9022	11.002			0.78633	15.464	0.87593	13.2274	0.87103	11.8212	0.49045	7.38276
		39.4434	21.3785			39.4434	20.8877			51.4827	19.0449			52.0378	17.8775			53.3581	13.9388			18.93	11.0035			0.78648	15.4632	0.87608	13.2248	0.87119	11.8182	0.49074	7.37486
		39.543	21.381			39.543	20.8903			51.5766	19.0467			52.1307	17.8793			53.4487	13.9405			18.9579	11.005			0.78662	15.4624	0.87623	13.2223	0.87135	11.8152	0.49104	7.36696
		39.6426	21.3836			39.6426	20.8928			51.6704	19.0485			52.2236	17.8811			53.5393	13.9422			18.9856	11.0064			0.78677	15.4616	0.87638	13.2198	0.87151	11.8121	0.49133	7.35906
		39.7422	21.3861			39.7422	20.8953			51.7643	19.0503			52.3166	17.8829			53.6298	13.9439			19.0135	11.0079			0.78692	15.4608	0.87653	13.2172	0.87167	11.8091	0.49162	7.35115
		39.8418	21.3886			39.8418	20.8978			51.8581	19.0521			52.4096	17.8846			53.7204	13.9456			19.0413	11.0094			0.78707	15.46	0.87668	13.2147	0.87182	11.8061	0.49192	7.34325
		39.9414	21.3911			39.9414	20.9003			51.9519	19.0539			52.5025	17.8864			53.8109	13.9472			19.0691	11.0108			0.78722	15.4592	0.87683	13.2122	0.87198	11.8031	0.49221	7.33535
		40.041	21.3936			40.041	20.9028			52.0458	19.0557			52.5954	17.8882			53.9015	13.9489			19.0969	11.0123			0.78736	15.4584	0.87698	13.2096	0.87214	11.8001	0.49251	7.32745
		40.1406	21.396			40.1406	20.9052			52.1396	19.0575			52.6884	17.8899			53.9921	13.9506			19.1247	11.0137			0.78751	15.4576	0.87712	13.2071	0.8723	11.797	0.4928	7.31955
		40.2402	21.3985			40.2402	20.9077			52.2335	19.0593			52.7814	17.8917			54.0827	13.9523			19.1525	11.0152			0.78766	15.4568	0.87727	13.2046	0.87246	11.794	0.49309	7.31165
		40.3398	21.401			40.3398	20.9102			52.3273	19.0611			52.8743	17.8935			54.1732	13.954			19.1803	11.0166			0.78781	15.456	0.87742	13.202	0.87262	11.791	0.49339	7.30375
		40.4394	21.4035			40.4394	20.9127			52.4212	19.0629			52.9672	17.8952			54.2638	13.9556			19.2081	11.0181			0.78796	15.4552	0.87757	13.1995	0.87278	11.788	0.49368	7.29584
		40.539	21.4059			40.539	20.9151			52.515	19.0647			53.0602	17.897			54.3543	13.9573			19.2359	11.0195			0.7881	15.4544	0.87772	13.1969	0.87294	11.785	0.49398	7.28794
		40.6386	21.4084			40.6386	20.9176			52.6089	19.0665			53.1531	17.8987			54.4449	13.959			19.2637	11.021			0.78825	15.4535	0.87787	13.1944	0.8731	11.782	0.49427	7.28004
		40.7382	21.4108			40.7382	20.92			52.7027	19.0683			53.2461	17.9005			54.5355	13.9606			19.2915	11.0224			0.7884	15.4527	0.87802	13.1919	0.87325	11.7789	0.49457	7.27214
		40.8378	21.4133			40.8378	20.9225			52.7966	19.0701			53.3391	17.9022			54.626	13.9623			19.3193	11.0239			0.78855	15.4519	0.87817	13.1893	0.87341	11.7759	0.49486	7.26424
		40.9374	21.4157			40.9374	20.9249			52.8904	19.0718			53.432	17.904			54.7166	13.9639			19.3471	11.0253			0.7887	15.4511	0.87832	13.1868	0.87357	11.7729	0.49515	7.25634
		41.037	21.4181			41.037	20.9273			52.9842	19.0736			53.5249	17.9057			54.8072	13.9656			19.3749	11.0267			0.78884	15.4503	0.87847	13.1843	0.87373	11.7699	0.49545	7.24844
		41.1366	21.4205			41.1366	20.9298			53.0781	19.0754			53.6179	17.9074			54.8978	13.9672			19.4027	11.0282			0.78899	15.4495	0.87862	13.1817	0.87389	11.7668	0.49574	7.24053
		41.2362	21.423			41.2362	20.9322			53.1719	19.0771			53.7109	17.9092			54.9883	13.9689			19.4305	11.0296			0.78914	15.4487	0.87877	13.1792	0.87405	11.7638	0.49604	7.23263
		41.3358	21.4254			41.3358	20.9346			53.2658	19.0789			53.8038	17.9109			55.0789	13.9705			19.4583	11.031			0.78929	15.4479	0.87892	13.1767	0.87421	11.7608	0.49633	7.22473
		41.4354	21.4278			41.4354	20.937			53.3596	19.0807			53.8967	17.9126			55.1695	13.9722			19.4861	11.0325			0.78943	15.4471	0.87907	13.1741	0.87437	11.7578	0.49662	7.21683
		41.535	21.4302			41.535	20.9394			53.4534	19.0824			53.9897	17.9143			55.26	13.9738			19.514	11.0339			0.78958	15.4463	0.87922	13.1716	0.87453	11.7548	0.49692	7.20893
		41.6346	21.4326			41.6346	20.9418			53.5473	19.0842			54.0827	17.9161			55.3506	13.9755			19.5418	11.0353			0.78973	15.4455	0.87936	13.1691	0.87468	11.7518	0.49721	7.20103
		41.7342	21.435			41.7342	20.9442			53.6411	19.0859			54.1756	17.9178			55.4412	13.9771			19.5696	11.0367			0.78988	15.4447	0.87951	13.1665	0.87484	11.7487	0.49751	7.19312
		41.8338	21.4374			41.8338	20.9466			53.735	19.0877			54.2685	17.9195			55.5317	13.9787			19.5974	11.0381			0.79003	15.4439	0.87966	13.164	0.875	11.7457	0.4978	7.18522
		41.9334	21.4397			41.9334	20.9489			53.8288	19.0894			54.3615	17.9212			55.6223	13.9803			19.6252	11.0396			0.79017	15.4431	0.87981	13.1615	0.87516	11.7427	0.49809	7.17732
		42.033	21.4421			42.033	20.9513			53.9227	19.0912			54.4545	17.9229			55.7129	13.982			19.653	11.041			0.79032	15.4423	0.87996	13.1589	0.87532	11.7397	0.49839	7.16942
		42.1326	21.4445			42.1326	20.9537			54.0165	19.0929			54.5474	17.9246			55.8034	13.9836			19.6808	11.0424			0.79047	15.4415	0.88011	13.1564	0.87548	11.7367	0.49868	7.16152
		42.2322	21.4468			42.2322	20.956			54.1104	19.0946			54.6403	17.9263			55.894	13.9852			19.7086	11.0438			0.79062	15.4407	0.88026	13.1538	0.87564	11.7336	0.49898	7.15362
		42.3318	21.4492			42.3318	20.9584			54.2042	19.0964			54.7333	17.928			55.9846	13.9868			19.7364	11.0452			0.79077	15.4399	0.88041	13.1513	0.8758	11.7306	0.49927	7.14572
		42.4314	21.4515			42.4314	20.9608			54.2981	19.0981			54.8263	17.9297			56.0751	13.9885			19.7642	11.0466			0.79091	15.4391	0.88056	13.1488	0.87596	11.7276	0.49956	7.13781
		42.531	21.4539			42.531	20.9631			54.3919	19.0998			54.9192	17.9314			56.1657	13.9901			19.792	11.048			0.79106	15.4383	0.88071	13.1462	0.87611	11.7246	0.49986	7.12991
		42.6306	21.4562			42.6306	20.9654			54.4857	19.1015			55.0122	17.9331			56.2563	13.9917			19.8198	11.0494			0.79121	15.4375	0.88086	13.1437	0.87627	11.7216	0.50015	7.12201
		42.7302	21.4586			42.7302	20.9678			54.5796	19.1033			55.1051	17.9348			56.3468	13.9933			19.8476	11.0508			0.79136	15.4367	0.88101	13.1412	0.87643	11.7186	0.50045	7.11411
		42.8298	21.4609			42.8298	20.9701			54.6734	19.105			55.1981	17.9365			56.4374	13.9949			19.8754	11.0522			0.79151	15.4359	0.88116	13.1386	0.87659	11.7155	0.50074	7.10621
		42.9294	21.4632			42.9294	20.9724			54.7673	19.1067			55.291	17.9382			56.528	13.9965			19.9032	11.0536			0.79165	15.4351	0.88131	13.1361	0.87675	11.7125	0.50104	7.09831
		43.029	21.4655			43.029	20.9747			54.8611	19.1084			55.384	17.9398			56.6185	13.9981			19.931	11.055			0.7918	15.4343	0.88146	13.1335	0.87691	11.7095	0.50133	7.09041
		43.1286	21.4678			43.1286	20.977			54.9549	19.1101			55.4769	17.9415			56.7091	13.9997			19.9589	11.0564			0.79195	15.4335	0.8816	13.131	0.87707	11.7065	0.50162	7.0825
		43.2282	21.4702			43.2282	20.9794			55.0488	19.1118			55.5699	17.9432			56.7997	14.0013			19.9867	11.0578			0.7921	15.4327	0.88175	13.1285	0.87723	11.7035	0.50192	7.0746
		43.3278	21.4724			43.3278	20.9816			55.1426	19.1135			55.6628	17.9449			56.8902	14.0029			20.0145	11.0592			0.79225	15.4319	0.8819	13.1259	0.87739	11.7004	0.50221	7.0667
		43.4274	21.4748			43.4274	20.984			55.2365	19.1152			55.7558	17.9465			56.9808	14.0045			20.0423	11.0606			0.79239	15.4311	0.88205	13.1234	0.87754	11.6974	0.50251	7.0588
		43.527	21.477			43.527	20.9862			55.3303	19.1169			55.8487	17.9482			57.0714	14.0061			20.0701	11.062			0.79254	15.4302	0.8822	13.1209	0.8777	11.6944	0.5028	7.0509
		43.6266	21.4793			43.6266	20.9885			55.4242	19.1186			55.9417	17.9499			57.1619	14.0076			20.0979	11.0634			0.79269	15.4294	0.88235	13.1183	0.87786	11.6914	0.50309	7.043
		43.7262	21.4816			43.7262	20.9908			55.518	19.1203			56.0346	17.9515			57.2525	14.0092			20.1257	11.0648			0.79284	15.4286	0.8825	13.1158	0.87802	11.6884	0.50339	7.0351
		43.8258	21.4839			43.8258	20.9931			55.6119	19.122			56.1276	17.9532			57.3431	14.0108			20.1535	11.0661			0.79299	15.4278	0.88265	13.1133	0.87818	11.6853	0.50368	7.02719
		43.9254	21.4861			43.9254	20.9953			55.7057	19.1237			56.2205	17.9548			57.4336	14.0124			20.1813	11.0675			0.79313	15.427	0.8828	13.1107	0.87834	11.6823	0.50398	7.01929
		44.025	21.4884			44.025	20.9976			55.7996	19.1254			56.3135	17.9565			57.5242	14.014			20.2091	11.0689			0.79328	15.4262	0.88295	13.1082	0.8785	11.6793	0.50427	7.01139
		44.1246	21.4907			44.1246	20.9999			55.8934	19.1271			56.4064	17.9581			57.6148	14.0155			20.2369	11.0703			0.79343	15.4254	0.8831	13.1057	0.87866	11.6763	0.50456	7.00349
		44.2242	21.4929			44.2242	21.0021			55.9872	19.1287			56.4994	17.9598			57.7053	14.0171			20.2647	11.0716			0.79358	15.4246	0.88325	13.1031	0.87882	11.6733	0.50486	6.99559
		44.3238	21.4952			44.3238	21.0044			56.0811	19.1304			56.5923	17.9614			57.7959	14.0187			20.2925	11.073			0.79372	15.4238	0.8834	13.1006	0.87897	11.6702	0.50515	6.98769
		44.4234	21.4974			44.4234	21.0066			56.1749	19.1321			56.6853	17.9631			57.8865	14.0203			20.3203	11.0744			0.79387	15.423	0.88355	13.098	0.87913	11.6672	0.50545	6.97978
		44.523	21.4997			44.523	21.0089			56.2688	19.1337			56.7782	17.9647			57.977	14.0218			20.3481	11.0757			0.79402	15.4222	0.88369	13.0955	0.87929	11.6642	0.50574	6.97188
		44.6226	21.5019			44.6226	21.0111			56.3626	19.1354			56.8712	17.9663			58.0676	14.0234			20.3759	11.0771			0.79417	15.4214	0.88384	13.093	0.87945	11.6612	0.50603	6.96398
		44.7222	21.5041			44.7222	21.0133			56.4565	19.1371			56.9641	17.968			58.1582	14.0249			20.4037	11.0785			0.79432	15.4206	0.88399	13.0904	0.87961	11.6582	0.50633	6.95608
		44.8218	21.5064			44.8218	21.0156			56.5503	19.1387			57.0571	17.9696			58.2487	14.0265			20.4315	11.0798			0.79446	15.4198	0.88414	13.0879	0.87977	11.6552	0.50662	6.94818
		44.9214	21.5086			44.9214	21.0178			56.6441	19.1404			57.15	17.9712			58.3393	14.028			20.4594	11.0812			0.79461	15.419	0.88429	13.0854	0.87993	11.6521	0.50692	6.94028
		45.021	21.5108			45.021	21.02			56.738	19.1421			57.243	17.9729			58.4299	14.0296			20.4871	11.0825			0.79476	15.4182	0.88444	13.0828	0.88009	11.6491	0.50721	6.93238
		45.1206	21.513			45.1206	21.0222			56.8318	19.1437			57.3359	17.9745			58.5204	14.0311			20.515	11.0839			0.79491	15.4174	0.88459	13.0803	0.88025	11.6461	0.50751	6.92447
		45.2202	21.5152			45.2202	21.0244			56.9257	19.1454			57.4289	17.9761			58.611	14.0327			20.5428	11.0853			0.79506	15.4166	0.88474	13.0777	0.8804	11.6431	0.5078	6.91657
		45.3198	21.5174			45.3198	21.0266			57.0195	19.147			57.5218	17.9777			58.7016	14.0342			20.5706	11.0866			0.7952	15.4158	0.88489	13.0752	0.88056	11.6401	0.50809	6.90867
		45.4194	21.5196			45.4194	21.0288			57.1134	19.1486			57.6148	17.9793			58.7921	14.0358			20.5984	11.088			0.79535	15.415	0.88504	13.0727	0.88072	11.637	0.50839	6.90077
		45.519	21.5218			45.519	21.031			57.2072	19.1503			57.7077	17.9809			58.8827	14.0373			20.6262	11.0893			0.7955	15.4142	0.88519	13.0701	0.88088	11.634	0.50868	6.89287
		45.6186	21.524			45.6186	21.0332			57.301	19.1519			57.8007	17.9826			58.9733	14.0389			20.654	11.0907			0.79565	15.4134	0.88534	13.0676	0.88104	11.631	0.50898	6.88497
		45.7182	21.5262			45.7182	21.0354			57.3949	19.1536			57.8936	17.9842			59.0638	14.0404			20.6818	11.092			0.7958	15.4126	0.88549	13.0651	0.8812	11.628	0.50927	6.87707
		45.8178	21.5283			45.8178	21.0375			57.4887	19.1552			57.9866	17.9858			59.1544	14.0419			20.7096	11.0933			0.79594	15.4118	0.88564	13.0625	0.88136	11.625	0.50956	6.86916
		45.9174	21.5305			45.9174	21.0397			57.5826	19.1568			58.0795	17.9874			59.245	14.0434			20.7374	11.0947			0.79609	15.411	0.88579	13.06	0.88152	11.6219	0.50986	6.86126
		46.017	21.5327			46.017	21.0419			57.6764	19.1585			58.1725	17.989			59.3355	14.045			20.7652	11.096			0.79624	15.4102	0.88593	13.0575	0.88168	11.6189	0.51015	6.85336
		46.1166	21.5348			46.1166	21.044			57.7703	19.1601			58.2654	17.9906			59.4261	14.0465			20.793	11.0974			0.79639	15.4094	0.88608	13.0549	0.88183	11.6159	0.51045	6.84546
		46.2162	21.537			46.2162	21.0462			57.8641	19.1617			58.3584	17.9922			59.5167	14.048			20.8208	11.0987			0.79654	15.4086	0.88623	13.0524	0.88199	11.6129	0.51074	6.83756
		46.3158	21.5391			46.3158	21.0483			57.958	19.1633			58.4513	17.9937			59.6072	14.0495			20.8486	11.1			0.79668	15.4078	0.88638	13.0498	0.88215	11.6099	0.51103	6.82966
		46.4154	21.5413			46.4154	21.0505			58.0518	19.165			58.5443	17.9953			59.6978	14.0511			20.8764	11.1014			0.79683	15.407	0.88653	13.0473	0.88231	11.6068	0.51133	6.82176
		46.515	21.5434			46.515	21.0526			58.1457	19.1666			58.6372	17.9969			59.7884	14.0526			20.9042	11.1027			0.79698	15.4062	0.88668	13.0448	0.88247	11.6038	0.51162	6.81385
		46.6146	21.5456			46.6146	21.0548			58.2395	19.1682			58.7302	17.9985			59.8789	14.0541			20.932	11.104			0.79713	15.4054	0.88683	13.0422	0.88263	11.6008	0.51192	6.80595
		46.7142	21.5477			46.7142	21.0569			58.3333	19.1698			58.8231	18.0001			59.9695	14.0556			20.9598	11.1054			0.79728	15.4045	0.88698	13.0397	0.88279	11.5978	0.51221	6.79805
		46.8138	21.5498			46.8138	21.059			58.4272	19.1714			58.9161	18.0017			60.0601	14.0571			20.9876	11.1067			0.79742	15.4037	0.88713	13.0372	0.88295	11.5948	0.51251	6.79015
		46.9134	21.552			46.9134	21.0612			58.521	19.173			59.009	18.0033			60.1506	14.0586			21.0155	11.108			0.79757	15.4029	0.88728	13.0346	0.88311	11.5917	0.5128	6.78225
		47.013	21.5541			47.013	21.0633			58.6149	19.1746			59.102	18.0048			60.2412	14.0601			21.0433	11.1093			0.79772	15.4021	0.88743	13.0321	0.88326	11.5887	0.51309	6.77435
		47.1126	21.5562			47.1126	21.0654			58.7087	19.1762			59.1949	18.0064			60.3318	14.0616			21.0711	11.1106			0.79787	15.4013	0.88758	13.0296	0.88342	11.5857	0.51339	6.76644
		47.2122	21.5583			47.2122	21.0675			58.8025	19.1778			59.2879	18.008			60.4223	14.0631			21.0989	11.112			0.79801	15.4005	0.88773	13.027	0.88358	11.5827	0.51368	6.75854
		47.3118	21.5604			47.3118	21.0696			58.8964	19.1794			59.3808	18.0095			60.5129	14.0646			21.1267	11.1133			0.79816	15.3997	0.88788	13.0245	0.88374	11.5797	0.51398	6.75064
		47.4114	21.5625			47.4114	21.0717			58.9902	19.181			59.4738	18.0111			60.6035	14.0661			21.1545	11.1146			0.79831	15.3989	0.88803	13.022	0.8839	11.5767	0.51427	6.74274
		47.511	21.5646			47.511	21.0738			59.0841	19.1826			59.5667	18.0127			60.694	14.0676			21.1823	11.1159			0.79846	15.3981	0.88817	13.0194	0.88406	11.5736	0.51456	6.73484
		47.6106	21.5667			47.6106	21.0759			59.1779	19.1842			59.6597	18.0142			60.7846	14.0691			21.2101	11.1172			0.79861	15.3973	0.88832	13.0169	0.88422	11.5706	0.51486	6.72694
		47.7102	21.5688			47.7102	21.078			59.2718	19.1857			59.7526	18.0158			60.8752	14.0706			21.2379	11.1185			0.79875	15.3965	0.88847	13.0144	0.88438	11.5676	0.51515	6.71904
		47.8098	21.5709			47.8098	21.0801			59.3656	19.1873			59.8456	18.0173			60.9657	14.0721			21.2657	11.1198			0.7989	15.3957	0.88862	13.0118	0.88454	11.5646	0.51545	6.71113
		47.9094	21.573			47.9094	21.0822			59.4595	19.1889			59.9385	18.0189			61.0563	14.0736			21.2935	11.1212			0.79905	15.3949	0.88877	13.0093	0.88469	11.5616	0.51574	6.70323
		48.009	21.575			48.009	21.0843			59.5533	19.1905			60.0315	18.0204			61.1469	14.075			21.3213	11.1225			0.7992	15.3941	0.88892	13.0067	0.88485	11.5585	0.51603	6.69533
		48.1086	21.5771			48.1086	21.0863			59.6472	19.1921			60.1244	18.022			61.2374	14.0765			21.3491	11.1238			0.79935	15.3933	0.88907	13.0042	0.88501	11.5555	0.51633	6.68743
		48.2082	21.5792			48.2082	21.0884			59.741	19.1936			60.2174	18.0235			61.328	14.078			21.3769	11.1251			0.79949	15.3925	0.88922	13.0017	0.88517	11.5525	0.51662	6.67953
		48.3078	21.5813			48.3078	21.0905			59.8348	19.1952			60.3103	18.0251			61.4186	14.0795			21.4047	11.1264			0.79964	15.3917	0.88937	12.9991	0.88533	11.5495	0.51692	6.67163
		48.4074	21.5833			48.4074	21.0925			59.9287	19.1968			60.4033	18.0266			61.5091	14.0809			21.4325	11.1277			0.79979	15.3909	0.88952	12.9966	0.88549	11.5465	0.51721	6.66373
		48.507	21.5854			48.507	21.0946			60.0225	19.1983			60.4962	18.0281			61.5997	14.0824			21.4603	11.129			0.79994	15.3901	0.88967	12.9941	0.88565	11.5434	0.5175	6.65582
		48.6066	21.5874			48.6066	21.0966			60.1164	19.1999			60.5892	18.0297			61.6903	14.0839			21.4882	11.1303			0.80009	15.3893	0.88982	12.9915	0.88581	11.5404	0.5178	6.64792
		48.7062	21.5895			48.7062	21.0987			60.2102	19.2015			60.6821	18.0312			61.7808	14.0854			21.516	11.1316			0.80023	15.3885	0.88997	12.989	0.88597	11.5374	0.51809	6.64002
		48.8058	21.5915			48.8058	21.1007			60.304	19.203			60.7751	18.0327			61.8714	14.0868			21.5438	11.1328			0.80038	15.3877	0.89012	12.9864	0.88612	11.5344	0.51839	6.63212
		48.9054	21.5935			48.9054	21.1028			60.3979	19.2046			60.868	18.0343			61.962	14.0883			21.5716	11.1341			0.80053	15.3869	0.89026	12.9839	0.88628	11.5314	0.51868	6.62422
		49.005	21.5956			49.005	21.1048			60.4917	19.2061			60.961	18.0358			62.0525	14.0898			21.5994	11.1354			0.80068	15.3861	0.89041	12.9814	0.88644	11.5283	0.51898	6.61632
		49.1046	21.5976			49.1046	21.1068			60.5856	19.2077			61.0539	18.0373			62.1431	14.0912			21.6272	11.1367			0.80083	15.3853	0.89056	12.9788	0.8866	11.5253	0.51927	6.60842
		49.2042	21.5996			49.2042	21.1088			60.6794	19.2092			61.1469	18.0388			62.2337	14.0927			21.655	11.138			0.80097	15.3845	0.89071	12.9763	0.88676	11.5223	0.51956	6.60051
		49.3038	21.6017			49.3038	21.1109			60.7733	19.2108			61.2398	18.0404			62.3242	14.0941			21.6828	11.1393			0.80112	15.3837	0.89086	12.9738	0.88692	11.5193	0.51986	6.59261
		49.4034	21.6037			49.4034	21.1129			60.8671	19.2123			61.3328	18.0419			62.4148	14.0956			21.7106	11.1405			0.80127	15.3828	0.89101	12.9712	0.88708	11.5163	0.52015	6.58471
		49.503	21.6057			49.503	21.1149			60.961	19.2138			61.4257	18.0434			62.5054	14.097			21.7384	11.1418			0.80142	15.382	0.89116	12.9687	0.88724	11.5133	0.52045	6.57681
		49.6026	21.6077			49.6026	21.1169			61.0548	19.2154			61.5187	18.0449			62.5959	14.0985			21.7662	11.1431			0.80157	15.3812	0.89131	12.9662	0.8874	11.5102	0.52074	6.56891
		49.7022	21.6097			49.7022	21.1189			61.1487	19.2169			61.6116	18.0464			62.6865	14.0999			21.794	11.1444			0.80171	15.3804	0.89146	12.9636	0.88755	11.5072	0.52103	6.56101
		49.8018	21.6117			49.8018	21.1209			61.2425	19.2185			61.7046	18.0479			62.7771	14.1014			21.8218	11.1457			0.80186	15.3796	0.89161	12.9611	0.88771	11.5042	0.52133	6.55311
		49.9014	21.6137			49.9014	21.1229			61.3363	19.22			61.7975	18.0494			62.8676	14.1028			21.8496	11.1469			0.80201	15.3788	0.89176	12.9586	0.88787	11.5012	0.52162	6.5452
		50	21.6157			50	21.1249			61.4302	19.2215			61.8905	18.0509			62.9582	14.1042			21.8774	11.1482			0.80216	15.378	0.89191	12.956	0.88803	11.4982	0.52192	6.5373
		50.001	21.6157			50.001	21.1249			61.524	19.223			61.9834	18.0524			63.0488	14.1057			21.9052	11.1495			0.8023	15.3772	0.89206	12.9535	0.88819	11.4951	0.52221	6.5294
		50.1006	21.6177			50.1006	21.1269			61.6179	19.2246			62.0764	18.0539			63.1393	14.1071			21.933	11.1508			0.80245	15.3764	0.89221	12.9509	0.88835	11.4921	0.5225	6.5215
		50.2002	21.6197			50.2002	21.1289			61.7117	19.2261			62.1693	18.0554			63.2299	14.1085			21.9609	11.152			0.8026	15.3756	0.89236	12.9484	0.88851	11.4891	0.5228	6.5136
		50.2998	21.6217			50.2998	21.1309			61.8056	19.2276			62.2623	18.0569			63.3205	14.11			21.9887	11.1533			0.80275	15.3748	0.8925	12.9459	0.88867	11.4861	0.52309	6.5057
		50.3994	21.6236			50.3994	21.1328			61.8994	19.2291			62.3552	18.0584			63.411	14.1114			22.0165	11.1545			0.8029	15.374	0.89265	12.9433	0.88883	11.4831	0.52339	6.49779
		50.499	21.6256			50.499	21.1348			61.9932	19.2306			62.4482	18.0599			63.5016	14.1128			22.0443	11.1558			0.80304	15.3732	0.8928	12.9408	0.88898	11.4801	0.52368	6.48989
		50.5986	21.6276			50.5986	21.1368			62.0871	19.2322			62.5411	18.0614			63.5922	14.1143			22.0721	11.1571			0.80319	15.3724	0.89295	12.9383	0.88914	11.477	0.52397	6.48199
		50.6982	21.6295			50.6982	21.1388			62.1809	19.2337			62.6341	18.0629			63.6827	14.1157			22.0999	11.1583			0.80334	15.3716	0.8931	12.9357	0.8893	11.474	0.52427	6.47409
		50.7978	21.6315			50.7978	21.1407			62.2748	19.2352			62.727	18.0644			63.7733	14.1171			22.1277	11.1596			0.80349	15.3708	0.89325	12.9332	0.88946	11.471	0.52456	6.46619
		50.8974	21.6335			50.8974	21.1427			62.3686	19.2367			62.82	18.0658			63.8639	14.1185			22.1555	11.1608			0.80364	15.37	0.8934	12.9306	0.88962	11.468	0.52486	6.45829
		50.997	21.6354			50.997	21.1446			62.4625	19.2382			62.9129	18.0673			63.9544	14.1199			22.1833	11.1621			0.80378	15.3692	0.89355	12.9281	0.88978	11.4649	0.52515	6.45039
		51.0966	21.6374			51.0966	21.1466			62.5563	19.2397			63.0059	18.0688			64.045	14.1213			22.2111	11.1633			0.80393	15.3684	0.8937	12.9256	0.88994	11.4619	0.52545	6.44248
		51.1962	21.6393			51.1962	21.1485			62.6501	19.2412			63.0988	18.0703			64.1356	14.1228			22.2222	11.1638			0.80408	15.3676	0.89385	12.923	0.8901	11.4589	0.52574	6.43458
		51.2958	21.6413			51.2958	21.1505			62.744	19.2427			63.1918	18.0717			64.2261	14.1242			22.2389	11.1646			0.80423	15.3668	0.894	12.9205	0.89026	11.4559	0.52603	6.42668
		51.3954	21.6432			51.3954	21.1524			62.8378	19.2442			63.2847	18.0732			64.3167	14.1256			22.2667	11.1658			0.80438	15.366	0.89415	12.918	0.89041	11.4529	0.52633	6.41878
		51.495	21.6451			51.495	21.1543			62.9317	19.2457			63.3777	18.0747			64.4073	14.127			22.2945	11.1671			0.80452	15.3652	0.8943	12.9154	0.89057	11.4499	0.52662	6.41088
		51.5946	21.6471			51.5946	21.1563			63.0255	19.2472			63.4706	18.0761			64.4978	14.1284			22.3223	11.1683			0.80467	15.3644	0.89445	12.9129	0.89073	11.4468	0.52692	6.40298
		51.6942	21.649			51.6942	21.1582			63.1194	19.2486			63.5636	18.0776			64.5884	14.1298			22.3501	11.1696			0.80482	15.3636	0.8946	12.9104	0.89089	11.4438	0.52721	6.39508
		51.7938	21.6509			51.7938	21.1601			63.2132	19.2501			63.6565	18.0791			64.679	14.1312			22.3779	11.1708			0.80497	15.3628	0.89474	12.9078	0.89105	11.4408	0.5275	6.38717
		51.8934	21.6529			51.8934	21.1621			63.3071	19.2516			63.7495	18.0805			64.7695	14.1326			22.4057	11.1721			0.80512	15.362	0.89489	12.9053	0.89121	11.4378	0.5278	6.37927
		51.993	21.6548			51.993	21.164			63.4009	19.2531			63.8424	18.082			64.8601	14.134			22.4335	11.1733			0.80526	15.3612	0.89504	12.9028	0.89137	11.4348	0.52809	6.37137
		52.0926	21.6567			52.0926	21.1659			63.4947	19.2546			63.9354	18.0834			64.9507	14.1354			22.4613	11.1745			0.80541	15.3604	0.89519	12.9002	0.89153	11.4317	0.52839	6.36347
		52.1922	21.6586			52.1922	21.1678			63.5886	19.256			64.0283	18.0849			65.0412	14.1368			22.4892	11.1758			0.80556	15.3596	0.89534	12.8977	0.89169	11.4287	0.52868	6.35557
		52.2918	21.6605			52.2918	21.1697			63.6824	19.2575			64.1213	18.0863			65.1318	14.1382			22.517	11.177			0.80571	15.3588	0.89549	12.8951	0.89184	11.4257	0.52897	6.34767
		52.3914	21.6624			52.3914	21.1716			63.7763	19.259			64.2142	18.0878			65.2224	14.1396			22.5448	11.1783			0.80586	15.358	0.89564	12.8926	0.892	11.4227	0.52927	6.33977
		52.491	21.6643			52.491	21.1735			63.8701	19.2605			64.3072	18.0892			65.3129	14.141			22.5726	11.1795			0.806	15.3571	0.89579	12.8901	0.89216	11.4197	0.52956	6.33186
		52.5906	21.6662			52.5906	21.1754			63.964	19.2619			64.4001	18.0907			65.4035	14.1423			22.6004	11.1807			0.80615	15.3563	0.89594	12.8875	0.89232	11.4167	0.52986	6.32396
		52.6902	21.6681			52.6902	21.1773			64.0578	19.2634			64.4931	18.0921			65.4941	14.1437			22.6282	11.182			0.8063	15.3555	0.89609	12.885	0.89248	11.4136	0.53015	6.31606
		52.7898	21.67			52.7898	21.1792			64.1517	19.2649			64.586	18.0936			65.5846	14.1451			22.656	11.1832			0.80645	15.3547	0.89624	12.8825	0.89264	11.4106	0.53044	6.30816
		52.8894	21.6719			52.8894	21.1811			64.2455	19.2663			64.679	18.095			65.6752	14.1465			22.6838	11.1844			0.80659	15.3539	0.89639	12.8799	0.8928	11.4076	0.53074	6.30026
		52.989	21.6737			52.989	21.1829			64.3393	19.2678			64.7719	18.0964			65.7658	14.1479			22.7116	11.1856			0.80674	15.3531	0.89654	12.8774	0.89296	11.4046	0.53103	6.29236
		53.0886	21.6756			53.0886	21.1848			64.4332	19.2692			64.8649	18.0979			65.8563	14.1492			22.7394	11.1868			0.80689	15.3523	0.89669	12.8749	0.89312	11.4016	0.53133	6.28445
		53.1882	21.6775			53.1882	21.1867			64.527	19.2707			64.9578	18.0993			65.9469	14.1506			22.7672	11.1881			0.80704	15.3515	0.89683	12.8723	0.89327	11.3985	0.53162	6.27655
		53.2878	21.6794			53.2878	21.1886			64.6209	19.2721			65.0508	18.1007			66.0375	14.152			22.795	11.1893			0.80719	15.3507	0.89698	12.8698	0.89343	11.3955	0.53192	6.26865
		53.3874	21.6812			53.3874	21.1904			64.7147	19.2736			65.1437	18.1022			66.128	14.1534			22.8228	11.1905			0.80733	15.3499	0.89713	12.8673	0.89359	11.3925	0.53221	6.26075
		53.487	21.6831			53.487	21.1923			64.8086	19.2751			65.2367	18.1036			66.2186	14.1547			22.8506	11.1917			0.80748	15.3491	0.89728	12.8647	0.89375	11.3895	0.5325	6.25285
		53.5866	21.685			53.5866	21.1942			64.9024	19.2765			65.3296	18.105			66.3092	14.1561			22.8784	11.1929			0.80763	15.3483	0.89743	12.8622	0.89391	11.3865	0.5328	6.24495
		53.6862	21.6868			53.6862	21.196			64.9963	19.2779			65.4226	18.1064			66.3997	14.1575			22.9062	11.1942			0.80778	15.3475	0.89758	12.8596	0.89407	11.3834	0.53309	6.23705
		53.7858	21.6887			53.7858	21.1979			65.0901	19.2794			65.5155	18.1078			66.4903	14.1588			22.934	11.1954			0.80793	15.3467	0.89773	12.8571	0.89423	11.3804	0.53339	6.22914
		53.8854	21.6905			53.8854	21.1997			65.1839	19.2808			65.6085	18.1093			66.5809	14.1602			22.9618	11.1966			0.80807	15.3459	0.89788	12.8546	0.89439	11.3774	0.53368	6.22124
		53.985	21.6924			53.985	21.2016			65.2778	19.2823			65.7014	18.1107			66.6667	14.1615			22.9897	11.1978			0.80822	15.3451	0.89803	12.852	0.89455	11.3744	0.53397	6.21334
		54.0846	21.6942			54.0846	21.2034			65.3716	19.2837			65.7944	18.1121			66.6714	14.1615			23.0175	11.199			0.80837	15.3443	0.89818	12.8495	0.8947	11.3714	0.53427	6.20544
		54.1842	21.696			54.1842	21.2052			65.4655	19.2851			65.8873	18.1135			66.762	14.1629			23.0453	11.2002			0.80852	15.3435	0.89833	12.847	0.89486	11.3683	0.53456	6.19754
		54.2838	21.6979			54.2838	21.2071			65.5593	19.2866			65.9803	18.1149			66.8526	14.1643			23.0731	11.2014			0.80867	15.3427	0.89848	12.8444	0.89502	11.3653	0.53486	6.18964
		54.3834	21.6997			54.3834	21.2089			65.6531	19.288			66.0732	18.1163			66.9431	14.1656			23.1009	11.2026			0.80881	15.3419	0.89863	12.8419	0.89518	11.3623	0.53515	6.18174
		54.483	21.7015			54.483	21.2108			65.747	19.2894			66.1662	18.1177			67.0337	14.167			23.1287	11.2038			0.80896	15.3411	0.89878	12.8393	0.89534	11.3593	0.53544	6.17383
		54.5826	21.7034			54.5826	21.2126			65.8408	19.2908			66.2591	18.1191			67.1243	14.1683			23.1565	11.205			0.80911	15.3403	0.89893	12.8368	0.8955	11.3563	0.53574	6.16593
		54.6822	21.7052			54.6822	21.2144			65.9347	19.2923			66.3521	18.1205			67.2148	14.1697			23.1843	11.2062			0.80926	15.3395	0.89907	12.8343	0.89566	11.3532	0.53603	6.15803
		54.7818	21.707			54.7818	21.2162			66.0285	19.2937			66.445	18.1219			67.3054	14.171			23.2121	11.2074			0.80941	15.3387	0.89922	12.8317	0.89582	11.3502	0.53633	6.15013
		54.8814	21.7088			54.8814	21.218			66.1224	19.2951			66.538	18.1233			67.396	14.1723			23.2399	11.2086			0.80955	15.3379	0.89937	12.8292	0.89598	11.3472	0.53662	6.14223
		54.981	21.7106			54.981	21.2199			66.2162	19.2965			66.6309	18.1247			67.4865	14.1737			23.2677	11.2098			0.8097	15.3371	0.89952	12.8267	0.89613	11.3442	0.53692	6.13433
		55.0806	21.7125			55.0806	21.2217			66.3101	19.298			66.7239	18.1261			67.5771	14.175			23.2955	11.211			0.80985	15.3363	0.89967	12.8241	0.89629	11.3412	0.53721	6.12643
		55.1802	21.7143			55.1802	21.2235			66.4039	19.2994			66.8168	18.1275			67.6677	14.1764			23.3233	11.2122			0.81	15.3354	0.89982	12.8216	0.89645	11.3382	0.5375	6.11852
		55.2798	21.7161			55.2798	21.2253			66.4977	19.3008			66.9098	18.1289			67.7582	14.1777			23.3511	11.2134			0.81015	15.3346	0.89997	12.8191	0.89661	11.3351	0.5378	6.11062
		55.3794	21.7179			55.3794	21.2271			66.5916	19.3022			67.0027	18.1303			67.8488	14.1791			23.3789	11.2146			0.81029	15.3338	0.90012	12.8165	0.89677	11.3321	0.53809	6.10272
		55.479	21.7197			55.479	21.2289			66.6854	19.3036			67.0957	18.1317			67.9394	14.1804			23.4067	11.2158			0.81044	15.333	0.90027	12.814	0.89693	11.3291	0.53839	6.09482
		55.5786	21.7215			55.5786	21.2307			66.7793	19.305			67.1886	18.1331			68.0299	14.1817			23.4346	11.217			0.81059	15.3322	0.90042	12.8115	0.89709	11.3261	0.53868	6.08692
		55.6782	21.7232			55.6782	21.2325			66.8731	19.3064			67.2816	18.1344			68.1205	14.183			23.4624	11.2181			0.81074	15.3314	0.90057	12.8089	0.89725	11.3231	0.53897	6.07902
		55.7778	21.725			55.7778	21.2342			66.967	19.3078			67.3745	18.1358			68.2111	14.1844			23.4902	11.2193			0.81088	15.3306	0.90072	12.8064	0.89741	11.32	0.53927	6.07111
		55.8774	21.7268			55.8774	21.236			67.0608	19.3092			67.4675	18.1372			68.3016	14.1857			23.518	11.2205			0.81103	15.3298	0.90087	12.8039	0.89756	11.317	0.53956	6.06321
		55.977	21.7286			55.977	21.2378			67.1547	19.3106			67.5604	18.1386			68.3922	14.187			23.5458	11.2217			0.81118	15.329	0.90102	12.8013	0.89772	11.314	0.53986	6.05531
		56.0766	21.7304			56.0766	21.2396			67.2485	19.312			67.6534	18.1399			68.4828	14.1883			23.5736	11.2229			0.81133	15.3282	0.90117	12.7988	0.89788	11.311	0.54015	6.04741
		56.1762	21.7322			56.1762	21.2414			67.3423	19.3134			67.7463	18.1413			68.5733	14.1897			23.6014	11.2241			0.81148	15.3274	0.90131	12.7962	0.89804	11.308	0.54044	6.03951
		56.2758	21.7339			56.2758	21.2431			67.4362	19.3148			67.8393	18.1427			68.6639	14.191			23.6292	11.2252			0.81162	15.3266	0.90146	12.7937	0.8982	11.3049	0.54074	6.03161
		56.3754	21.7357			56.3754	21.2449			67.53	19.3162			67.9322	18.1441			68.7545	14.1923			23.657	11.2264			0.81177	15.3258	0.90161	12.7912	0.89836	11.3019	0.54103	6.02371
		56.475	21.7374			56.475	21.2467			67.6239	19.3176			68.0252	18.1454			68.845	14.1936			23.6848	11.2276			0.81192	15.325	0.90176	12.7886	0.89852	11.2989	0.54133	6.0158
		56.5746	21.7392			56.5746	21.2484			67.7177	19.319			68.1181	18.1468			68.9356	14.1949			23.7126	11.2288			0.81207	15.3242	0.90191	12.7861	0.89868	11.2959	0.54162	6.0079
		56.6742	21.741			56.6742	21.2502			67.8116	19.3203			68.2111	18.1482			69.0262	14.1962			23.7404	11.2299			0.81222	15.3234	0.90206	12.7836	0.89884	11.2929	0.54191	6
		56.7738	21.7427			56.7738	21.2519			67.9054	19.3217			68.304	18.1495			69.1167	14.1976			23.7682	11.2311			0.81236	15.3226	0.90221	12.781	0.89899	11.2898	0.54221	5.9921
		56.8734	21.7445			56.8734	21.2537			67.9993	19.3231			68.397	18.1509			69.2073	14.1989			23.796	11.2323			0.81251	15.3218	0.90236	12.7785	0.89915	11.2868	0.5425	5.9842
		56.973	21.7462			56.973	21.2554			68.0931	19.3245			68.4899	18.1522			69.2979	14.2002			23.8238	11.2334			0.81266	15.321	0.90251	12.7759	0.89931	11.2838	0.5428	5.9763
		57.0726	21.748			57.0726	21.2572			68.1869	19.3259			68.5829	18.1536			69.3884	14.2015			23.8516	11.2346			0.81281	15.3202	0.90266	12.7734	0.89947	11.2808	0.54309	5.9684
		57.1722	21.7497			57.1722	21.2589			68.2808	19.3272			68.6758	18.1549			69.479	14.2028			23.8794	11.2358			0.81296	15.3194	0.90281	12.7709	0.89963	11.2778	0.54339	5.96049
		57.2718	21.7515			57.2718	21.2607			68.3746	19.3286			68.7688	18.1563			69.5696	14.2041			23.9072	11.2369			0.8131	15.3186	0.90296	12.7683	0.89979	11.2748	0.54368	5.95259
		57.3714	21.7532			57.3714	21.2624			68.4685	19.33			68.8617	18.1577			69.6601	14.2054			23.9351	11.2381			0.81325	15.3178	0.90311	12.7658	0.89995	11.2717	0.54397	5.94469
		57.471	21.7549			57.471	21.2641			68.5623	19.3314			68.9547	18.159			69.7507	14.2067			23.9628	11.2393			0.8134	15.317	0.90326	12.7633	0.90011	11.2687	0.54427	5.93679
		57.5706	21.7567			57.5706	21.2659			68.6562	19.3327			69.0476	18.1604			69.8413	14.208			23.9907	11.2404			0.81355	15.3162	0.9034	12.7607	0.90027	11.2657	0.54456	5.92889
		57.6702	21.7584			57.6702	21.2676			68.75	19.3341			69.1406	18.1617			69.9318	14.2093			24.0185	11.2416			0.8137	15.3154	0.90355	12.7582	0.90042	11.2627	0.54486	5.92099
		57.7698	21.7601			57.7698	21.2693			68.8438	19.3355			69.2335	18.163			70.0224	14.2106			24.0463	11.2427			0.81384	15.3146	0.9037	12.7557	0.90058	11.2597	0.54515	5.91309
		57.8694	21.7618			57.8694	21.271			68.9377	19.3368			69.3265	18.1644			70.113	14.2119			24.0741	11.2439			0.81399	15.3138	0.90385	12.7531	0.90074	11.2566	0.54544	5.90518
		57.969	21.7636			57.969	21.2728			69.0315	19.3382			69.4194	18.1657			70.2035	14.2132			24.1019	11.245			0.81414	15.313	0.904	12.7506	0.9009	11.2536	0.54574	5.89728
		58.0686	21.7653			58.0686	21.2745			69.1254	19.3395			69.5124	18.1671			70.2941	14.2144			24.1297	11.2462			0.81429	15.3122	0.90415	12.748	0.90106	11.2506	0.54603	5.88938
		58.1682	21.767			58.1682	21.2762			69.2192	19.3409			69.6053	18.1684			70.3847	14.2157			24.1575	11.2474			0.81444	15.3113	0.9043	12.7455	0.90122	11.2476	0.54633	5.88148
		58.2678	21.7687			58.2678	21.2779			69.3131	19.3422			69.6983	18.1697			70.4752	14.217			24.1853	11.2485			0.81458	15.3105	0.90445	12.743	0.90138	11.2446	0.54662	5.87358
		58.3674	21.7704			58.3674	21.2796			69.4069	19.3436			69.7912	18.1711			70.5658	14.2183			24.2131	11.2497			0.81473	15.3097	0.9046	12.7404	0.90154	11.2416	0.54691	5.86568
		58.467	21.7721			58.467	21.2813			69.5007	19.345			69.8842	18.1724			70.6564	14.2196			24.2409	11.2508			0.81488	15.3089	0.90475	12.7379	0.9017	11.2385	0.54721	5.85777
		58.5666	21.7738			58.5666	21.283			69.5946	19.3463			69.9771	18.1737			70.7469	14.2209			24.2687	11.2519			0.81503	15.3081	0.9049	12.7354	0.90185	11.2355	0.5475	5.84987
		58.6662	21.7755			58.6662	21.2847			69.6884	19.3476			70.0701	18.175			70.8375	14.2222			24.2965	11.2531			0.81517	15.3073	0.90505	12.7328	0.90201	11.2325	0.5478	5.84197
		58.7658	21.7772			58.7658	21.2864			69.7823	19.349			70.163	18.1764			70.9281	14.2234			24.3243	11.2542			0.81532	15.3065	0.9052	12.7303	0.90217	11.2295	0.54809	5.83407
		58.8654	21.7789			58.8654	21.2881			69.8761	19.3503			70.256	18.1777			71.0186	14.2247			24.3521	11.2554			0.81547	15.3057	0.90535	12.7278	0.90233	11.2264	0.54838	5.82617
		58.965	21.7806			58.965	21.2898			69.97	19.3517			70.3489	18.179			71.1092	14.226			24.3799	11.2565			0.81562	15.3049	0.9055	12.7252	0.90249	11.2234	0.54868	5.81827
		59.0646	21.7823			59.0646	21.2915			70.0638	19.353			70.4419	18.1803			71.1998	14.2273			24.4077	11.2576			0.81577	15.3041	0.90564	12.7227	0.90265	11.2204	0.54897	5.81037
		59.1642	21.784			59.1642	21.2932			70.1577	19.3544			70.5348	18.1817			71.2903	14.2285			24.4355	11.2588			0.81591	15.3033	0.90579	12.7202	0.90281	11.2174	0.54927	5.80246
		59.2638	21.7857			59.2638	21.2949			70.2515	19.3557			70.6278	18.183			71.3809	14.2298			24.4633	11.2599			0.81606	15.3025	0.90594	12.7176	0.90297	11.2144	0.54956	5.79456
		59.3634	21.7873			59.3634	21.2965			70.3453	19.357			70.7207	18.1843			71.4715	14.2311			24.4912	11.2611			0.81621	15.3017	0.90609	12.7151	0.90313	11.2114	0.54986	5.78666
		59.463	21.789			59.463	21.2982			70.4392	19.3584			70.8137	18.1856			71.562	14.2323			24.519	11.2622			0.81636	15.3009	0.90624	12.7125	0.90328	11.2083	0.55015	5.77876
		59.5626	21.7907			59.5626	21.2999			70.533	19.3597			70.9066	18.1869			71.6526	14.2336			24.5468	11.2633			0.81651	15.3001	0.90639	12.71	0.90344	11.2053	0.55044	5.77086
		59.6622	21.7923			59.6622	21.3016			70.6269	19.361			70.9996	18.1882			71.7432	14.2349			24.5746	11.2645			0.81665	15.2993	0.90654	12.7075	0.9036	11.2023	0.55074	5.76296
		59.7618	21.794			59.7618	21.3032			70.7207	19.3623			71.0925	18.1895			71.8337	14.2361			24.6024	11.2656			0.8168	15.2985	0.90669	12.7049	0.90376	11.1993	0.55103	5.75506
		59.8614	21.7957			59.8614	21.3049			70.8146	19.3637			71.1855	18.1908			71.9243	14.2374			24.6302	11.2667			0.81695	15.2977	0.90684	12.7024	0.90392	11.1963	0.55133	5.74715
		59.961	21.7974			59.961	21.3066			70.9084	19.365			71.2784	18.1922			72.0149	14.2386			24.658	11.2678			0.8171	15.2969	0.90699	12.6999	0.90408	11.1933	0.55162	5.73925
		60.0606	21.799			60.0606	21.3082			71.0023	19.3663			71.3714	18.1934			72.1054	14.2399			24.6858	11.269			0.81725	15.2961	0.90714	12.6973	0.90424	11.1902	0.55191	5.73135
		60.1602	21.8007			60.1602	21.3099			71.0961	19.3676			71.4643	18.1947			72.196	14.2411			24.7136	11.2701			0.81739	15.2953	0.90729	12.6948	0.9044	11.1872	0.55221	5.72345
		60.2598	21.8023			60.2598	21.3115			71.1899	19.369			71.5573	18.196			72.2866	14.2424			24.7414	11.2712			0.81754	15.2945	0.90744	12.6922	0.90456	11.1842	0.5525	5.71555
		60.3594	21.804			60.3594	21.3132			71.2838	19.3703			71.6502	18.1974			72.3771	14.2437			24.7692	11.2723			0.81769	15.2937	0.90759	12.6897	0.90471	11.1812	0.5528	5.70765
		60.459	21.8056			60.459	21.3148			71.3776	19.3716			71.7432	18.1987			72.4677	14.2449			24.797	11.2735			0.81784	15.2929	0.90774	12.6872	0.90487	11.1782	0.55309	5.69975
		60.5586	21.8073			60.5586	21.3165			71.4715	19.3729			71.8361	18.1999			72.5583	14.2462			24.8248	11.2746			0.81799	15.2921	0.90788	12.6846	0.90503	11.1751	0.55338	5.69184
		60.6582	21.8089			60.6582	21.3181			71.5653	19.3742			71.9291	18.2012			72.6488	14.2474			24.8526	11.2757			0.81813	15.2913	0.90803	12.6821	0.90519	11.1721	0.55368	5.68394
		60.7578	21.8105			60.7578	21.3197			71.6592	19.3755			72.022	18.2025			72.7394	14.2486			24.8804	11.2768			0.81828	15.2905	0.90818	12.6796	0.90535	11.1691	0.55397	5.67604
		60.8574	21.8122			60.8574	21.3214			71.753	19.3768			72.115	18.2038			72.83	14.2499			24.9082	11.278			0.81843	15.2897	0.90833	12.677	0.90551	11.1661	0.55427	5.66814
		60.957	21.8138			60.957	21.323			71.8469	19.3782			72.2079	18.2051			72.9205	14.2511			24.9361	11.2791			0.81858	15.2889	0.90848	12.6745	0.90567	11.1631	0.55456	5.66024
		61.0566	21.8154			61.0566	21.3247			71.9407	19.3794			72.3009	18.2064			73.0111	14.2524			24.9639	11.2802			0.81873	15.2881	0.90863	12.672	0.90583	11.16	0.55486	5.65234
		61.1562	21.8171			61.1562	21.3263			72.0345	19.3808			72.3938	18.2077			73.1017	14.2536			24.9917	11.2813			0.81887	15.2873	0.90878	12.6694	0.90599	11.157	0.55515	5.64443
		61.2558	21.8187			61.2558	21.3279			72.1284	19.3821			72.4868	18.209			73.1922	14.2549			25.0195	11.2824			0.81902	15.2865	0.90893	12.6669	0.90614	11.154	0.55544	5.63653
		61.3554	21.8203			61.3554	21.3295			72.2222	19.3834			72.5797	18.2102			73.2828	14.2561			25.0473	11.2835			0.81917	15.2856	0.90908	12.6644	0.9063	11.151	0.55574	5.62863
		61.4549	21.822			61.4549	21.3312			72.3161	19.3847			72.6727	18.2115			73.3734	14.2573			25.0751	11.2846			0.81932	15.2848	0.90923	12.6618	0.90646	11.148	0.55603	5.62073
		61.5545	21.8236			61.5545	21.3328			72.4099	19.386			72.7656	18.2128			73.4639	14.2586			25.1029	11.2857			0.81946	15.284	0.90938	12.6593	0.90662	11.1449	0.55633	5.61283
		61.6542	21.8252			61.6542	21.3344			72.5037	19.3873			72.8586	18.2141			73.5545	14.2598			25.1307	11.2868			0.81961	15.2832	0.90953	12.6568	0.90678	11.1419	0.55662	5.60493
		61.7537	21.8268			61.7537	21.336			72.5976	19.3885			72.9515	18.2154			73.6451	14.261			25.1585	11.288			0.81976	15.2824	0.90968	12.6542	0.90694	11.1389	0.55691	5.59703
		61.8533	21.8284			61.8533	21.3376			72.6914	19.3898			73.0445	18.2166			73.7356	14.2622			25.1863	11.289			0.81991	15.2816	0.90983	12.6517	0.9071	11.1359	0.55721	5.58912
		61.953	21.83			61.953	21.3392			72.7853	19.3911			73.1374	18.2179			73.8262	14.2635			25.2141	11.2902			0.82006	15.2808	0.90997	12.6491	0.90726	11.1329	0.5575	5.58122
		62.0525	21.8316			62.0525	21.3408			72.8791	19.3924			73.2304	18.2192			73.9168	14.2647			25.2419	11.2913			0.8202	15.28	0.91012	12.6466	0.90742	11.1298	0.5578	5.57332
		62.1521	21.8332			62.1521	21.3424			72.973	19.3937			73.3233	18.2204			74.0073	14.2659			25.2697	11.2924			0.82035	15.2792	0.91027	12.6441	0.90757	11.1268	0.55809	5.56542
		62.2518	21.8348			62.2518	21.344			73.0668	19.395			73.4163	18.2217			74.0979	14.2672			25.2975	11.2935			0.8205	15.2784	0.91042	12.6415	0.90773	11.1238	0.55838	5.55752
		62.3513	21.8364			62.3513	21.3456			73.1607	19.3963			73.5092	18.223			74.1885	14.2684			25.3253	11.2946			0.82065	15.2776	0.91057	12.639	0.90789	11.1208	0.55868	5.54962
		62.4509	21.838			62.4509	21.3472			73.2545	19.3975			73.6022	18.2242			74.279	14.2696			25.3531	11.2957			0.8208	15.2768	0.91072	12.6365	0.90805	11.1178	0.55897	5.54172
		62.5506	21.8396			62.5506	21.3488			73.3483	19.3988			73.6951	18.2255			74.3696	14.2708			25.3809	11.2967			0.82094	15.276	0.91087	12.6339	0.90821	11.1148	0.55927	5.53381
		62.6501	21.8412			62.6501	21.3504			73.4422	19.4001			73.7881	18.2267			74.4602	14.272			25.4087	11.2978			0.82109	15.2752	0.91102	12.6314	0.90837	11.1117	0.55956	5.52591
		62.7497	21.8428			62.7497	21.352			73.536	19.4014			73.881	18.228			74.5507	14.2733			25.4366	11.2989			0.82124	15.2744	0.91117	12.6288	0.90853	11.1087	0.55985	5.51801
		62.8494	21.8444			62.8494	21.3536			73.6299	19.4027			73.974	18.2293			74.6413	14.2745			25.4643	11.3			0.82139	15.2736	0.91132	12.6263	0.90869	11.1057	0.56015	5.51011
		62.949	21.846			62.949	21.3552			73.7237	19.4039			74.0669	18.2305			74.7319	14.2757			25.4922	11.3011			0.82154	15.2728	0.91147	12.6238	0.90885	11.1027	0.56044	5.50221
[truncated: 274 more rows]

## Sheet: Fig. S5
Fig. S5a						Fig. S5b						Fig. S5c						Fig. S5d						Fig. S5e						Fig. S5f
[truncated: 522 more rows]

[truncated: 8 more sheets: Fig. S6, Fig. S7, Fig. S8, Fig. S9, Fig. S10, Fig. S11, Fig. S14, Fig. S15]
